# Supplementary material for: Altered chromatin topologies caused by balanced chromosomal translocation lead to central iris hypoplasia
Source: Nat Commun. 2024 Jun 13;15:5048. doi: 10.1038/s41467-024-49376-w (PMC11176186; doi:10.1038/s41467-024-49376-w)
Supplement: Supplementary file 4 — Supplementary Data 1 [file 41467_2024_49376_MOESM4_ESM.xlsx]

## Sheet: Sheet1
Supplementary data 1. The quantifications at individual replicate level of all the 40 genes within 2.5 Mb of each breakpoint.
Gene location	Gene name	log2FC	FDR	Case 1	Case 2	Case 3	Case 4	Case 5	Contol 1	Contol 2	Contol 3	Contol 4
chr6:118959763-119149387	FAM184A	-0.34	0.00747865	1.082	0.85	1.019	0.846	0.989	1.064	1.331	1.368	1.099
chr6:119177205-119349761	MAN1A1	-0.043	0.863166	0.793	0.743	0.789	1.073	0.881	0.744	0.865	0.942	0.99
chr6:121079494-121334745	TBC1D32	0.557	5.71e-06	0.985	0.961	0.925	0.993	0.919	0.59	0.735	0.542	0.735
chr6:121435595-121449727	GJA1	-0.809	1.58e-93	317.145	308.481	318.945	307.122	306.772	520.257	529.224	564.129	577.941
chr6:122399551-122433119	HSF2	0.038	0.744229	6.419	5.923	6.38	6.474	5.987	5.781	5.759	6.366	6.486
chr6:122443351-122471807	SERINC1	-0.137	0.0075164	20.464	20.396	20.659	21.302	21.527	21.698	22.988	23.7	23.743
chr6:122471917-122726373	PKIB	0.173	0.00645439	10.977	10.911	10.939	11.719	12.058	9.625	10.647	10.253	9.762
chr6:122779716-122784074	FABP7	-0.858	2.5e-16	2.681	2.462	1.949	2.543	2.761	4.332	4.617	4.193	4.888
chr6:122789049-122809720	SMPDL3A	-0.046	0.897271	0.847	1.066	0.623	0.97	0.97	1.007	1.115	0.764	0.814
chr6:122996235-123072925	CLVS2	-0.323	0.286366	0.12	0.09	0.095	0.079	0.08	0.112	0.116	0.115	0.122
chr6:123216339-123637093	TRDN	-0.573	3.36e-13	1.133	1.282	1.169	1.146	1.203	1.625	1.699	1.868	1.902
chr6:123803865-124825640	NKAIN2	0.102	0.941409	0.031	0.031	0.019	0.026	0.03	0.051	0.018	0.021	0.013
chr18:7566782-8406861	PTPRM	0.207	0.263115	0.594	0.55	0.692	0.642	0.683	0.389	0.66	0.579	0.568
chr18:8609437-8639382	RAB12	-0.302	0.00334921	10.544	10.475	10.529	10.492	10.456	11.408	12.15	16.489	11.952
chr18:8705661-8832778	MTCL1	-0.013	0.905147	3.733	3.666	3.872	3.884	3.632	3.981	3.412	4.159	3.684
chr18:9102630-9134345	NDUFV2	-0.659	0.00425006	0.486	0.402	0.381	0.525	0.39	0.736	0.634	0.813	0.589
chr18:9136228-9285985	ANKRD12	-0.252	0.000129987	2.216	2.102	2.285	2.147	2.118	2.488	2.77	2.42	2.705
chr18:9334767-9402420	TWSG1	0.029	0.764788	10.225	10.91	9.493	9.82	10.31	9.614	10.303	9.44	10.572
chr18:9475009-9538114	RALBP1	0.167	0.000522999	11.095	11.923	11.802	11.222	11.427	10.067	10.764	9.998	10.246
chr18:9546791-9615240	PPP4R1	0.115	0.0134402	14.221	14.553	14.917	13.88	14.268	13.324	12.987	13.064	13.891
chr18:9708275-9862551	RAB31	-0.058	0.417756	7.847	7.932	8.071	8.718	8.37	8.318	8.61	8.33	8.953
chr18:9885726-9889275	TXNDC2	-0.654	0.629847	0	0.016	0.034	0.025	0.024	0.034	0.055	0.019	0.017
chr18:9914002-9960021	VAPA	0.044	0.532637	10.054	10.538	10.518	9.663	10.45	9.278	10.176	10.315	10.111
chr18:10454635-10489949	APCDD1	1.403	5.6e-27	1.08	1.196	1.27	1.257	1.065	0.379	0.499	0.387	0.51
chr18:10525905-10552764	NAPG	0.25	0.000150251	6.124	6.827	6.476	6.559	6.725	5.181	5.184	5.868	5.862
chr18:10666483-11148762	PIEZO2	0.571	6.14e-14	1.441	1.431	1.549	1.606	1.515	0.905	1.096	1.094	0.98
chr18:11609596-11610612	SLC35G4	NA	NA	0	0	0	0	0	0	0	0	0
chr18:11689264-11885685	GNAL	-0.281	0.00303671	1.284	1.224	1.473	1.236	1.364	1.576	1.671	1.703	1.469
chr18:11851413-11854444	CHMP1B	0.13	0.0511115	13.423	13.742	13.177	13.726	15.09	13.161	12.2	12.167	13.224
chr18:11882622-11908366	MPPE1	0.067	0.661604	1.332	1.442	1.207	1.476	1.314	1.157	1.262	1.386	1.39
chr18:11981025-12030877	IMPA2	0.068	0.465571	14.222	15.392	15.132	14.619	15.505	15.016	15.513	12.349	14.437
chr18:12093843-12129764	ANKRD62	NA	NA	0	0	0	0	0.011	0	0	0	0
chr18:12254361-12277595	CIDEA	NA	NA	0.015	0	0.016	0.016	0	0.031	0	0	0.032
chr18:12307669-12344320	TUBB6	-0.225	3.67e-05	20.121	20.095	19.773	20.238	20.933	24.944	23.962	21.271	24.685
chr18:12328944-12377314	AFG3L2	-0.06	0.600785	11.709	11.228	13.102	11.331	11.7	14.656	11.712	11.271	11.813
chr18:12407896-12432238	PRELID3A	-0.249	0.0687506	2.3	1.781	2.333	1.843	2.105	2.621	2.513	2.3	2.44
chr18:12446512-12658134	SPIRE1	0.008	0.963727	2.131	1.742	2.015	2.111	2.102	2.221	2.07	1.746	2.018
chr18:12658043-12725740	PSMG2	0.006	0.960882	14.031	14.352	14.241	14.64	13.436	12.407	14.462	14.946	14.708
chr18:12661833-12702777	CEP76	-0.109	0.244922	2.485	2.331	2.307	2.444	2.223	2.436	2.485	2.55	2.74
chr18:12785478-12929643	PTPN2	-0.004	0.971199	5.575	5.113	5.01	5.633	5.581	5.532	5.099	5.373	5.663
