# Supplementary material for: Altered chromatin topologies caused by balanced chromosomal translocation lead to central iris hypoplasia
Source: Nat Commun. 2024 Jun 13;15:5048. doi: 10.1038/s41467-024-49376-w (PMC11176186; doi:10.1038/s41467-024-49376-w)
Supplement: Supplementary file 5 — Supplementary Data 2 [file 41467_2024_49376_MOESM5_ESM.xlsx]

## Sheet: Sheet1
Supplementary data. RNA-seq dataset.
GeneName	Case_1	Case_2	Case_3	Case_4	Case_5	Control_1	Control_2	Control_3	Control_4	Log2FoldChange	padj	Up/Down	Significant	Position
MFSD14A	32	35	19	20	40	26	45	3	20	0.311854	0.647105	up	no	chr1:100038095-100083377,+
SASS6	869	937	785	895	933	955	1062	857	1059	-0.18688	0.00784349	down	no	chr1:100083563-100132955,-
ISG15	270	225	298	235	225	276	289	295	294	-0.23828	0.0950419	down	no	chr1:1001138-1014540,+
TRMT13	659	643	639	579	603	572	678	550	642	0.000859029	0.995196	up	no	chr1:100133150-100150498,+
LRRC39	16	11	11	16	14	17	11	8	16	0.0351274	0.963727	up	no	chr1:100148449-100178273,-
DBT	1212	1401	1266	1292	1262	1389	1636	1161	1343	-0.132338	0.0835596	down	no	chr1:100186919-100249834,-
BRI3P1	1	1	2	5	0	4	2	1	6	-0.867226	NA	down	no	chr1:100213293-100213670,+
RTCA-AS1	54	78	60	71	72	73	74	49	86	-0.103589	0.741081	down	no	chr1:100251528-100266179,-
RTCA	1287	1482	1391	1483	1423	1441	1568	1234	1396	-0.0277589	0.769926	down	no	chr1:100266207-100292769,+
UBE4B	3828	4036	3762	4048	4504	4278	4646	3381	4008	-0.0450352	0.599043	down	no	chr1:10032832-10181239,+
CDC14A	390	453	399	423	421	451	509	412	413	-0.129874	0.195836	down	no	chr1:100345001-100520277,+
BCAS2P2	22	20	13	12	12	15	18	9	14	0.148246	0.824967	up	no	chr1:100393033-100394026,-
GPR88	2	1	8	4	3	1	3	14	5	-0.748793	0.539331	down	no	chr1:100538139-100542021,+
VCAM1	5	10	11	9	3	10	8	16	10	-0.579776	0.419831	down	no	chr1:100719742-100739045,+
EXTL2	2662	2804	2574	2548	2682	2195	2451	1826	2365	0.234381	1.6618e-05	up	no	chr1:100872372-100895179,-
AC104506.1	0	3	6	5	3	2	3	1	3	0.579991	0.692276	up	no	chr1:100894928-100895356,+
SLC30A7	1034	1115	1007	1039	1068	957	1189	1061	927	-0.00925542	0.948224	down	no	chr1:100896076-100981757,+
DPH5	1294	1275	1243	1248	1395	1104	1317	1202	1188	0.0661851	0.446658	up	no	chr1:100989623-101026088,-
AC093157.2	4	5	7	10	13	11	10	16	13	-0.727648	0.249587	down	no	chr1:100995473-100996260,+
AC093157.1	70	55	68	59	50	86	83	70	82	-0.440934	0.0360938	down	no	chr1:101025844-101090513,+
AL109741.1	6	3	2	8	3	7	4	3	1	0.203447	0.883656	up	no	chr1:101235683-101236528,-
S1PR1	48	67	65	72	83	57	67	54	65	0.107785	0.733753	up	no	chr1:101236865-101243713,+
RPSAP19	18	29	15	32	28	28	32	21	35	-0.280273	0.527501	down	no	chr1:101786340-101787219,-
OLFM3	84	71	81	86	81	31	31	39	38	1.17675	2.28694e-08	up	yes	chr1:101802574-101997030,-
AGRN	5490	5635	5570	5675	6143	5520	5524	4570	4990	0.114119	0.0240073	up	no	chr1:1020120-1056118,+
KIF1B	5489	5760	5172	5379	5781	5833	6331	4933	5832	-0.0870706	0.0565306	down	no	chr1:10210805-10381603,+
COL11A1	910	922	896	835	880	1036	1469	1059	1285	-0.477277	2.32421e-09	down	no	chr1:102876467-103108872,-
RNPC3	515	450	442	438	492	429	397	388	419	0.159229	0.118562	up	no	chr1:103525691-103555239,+
AMY2B	38	27	40	40	27	33	34	54	28	-0.159668	0.733222	down	no	chr1:103553815-103579534,+
AL139424.3	8	7	4	10	8	7	8	6	12	-0.189189	0.835005	down	no	chr1:10381906-10387150,-
AL139424.2	10	6	9	12	8	8	11	10	5	0.0501036	0.958021	up	no	chr1:10395416-10397432,+
PGD	14194	14662	13622	13703	14396	13848	15066	11637	13712	0.0265276	0.631298	up	no	chr1:10398592-10420511,+
CENPS	6	1	6	6	4	5	14	13	4	-1.00124	0.220261	down	no	chr1:10430433-10442808,+
CORT	2	2	4	6	5	8	3	2	4	-0.188173	0.890055	down	no	chr1:10449719-10451902,+
DFFA	2328	2435	2284	2375	2251	2131	2591	2321	2204	-0.0207986	0.846777	down	no	chr1:10456522-10472529,-
PEX14	701	677	626	657	669	690	647	468	649	0.0890089	0.434111	up	no	chr1:10472288-10630758,+
AL512844.1	80	62	48	68	93	58	53	57	86	0.104567	0.777518	up	no	chr1:105891739-105893517,+
AL390719.1	15	20	35	22	18	18	33	18	19	-0.0202199	0.97618	down	no	chr1:1059708-1069355,+
AL139423.2	1	1	1	2	2	1	3	5	4	-1.26554	NA	down	no	chr1:10612222-10616452,-
CASZ1	93	85	73	98	102	87	66	47	79	0.340153	0.137924	up	no	chr1:10636604-10796650,-
AL139423.1	8	20	19	3	15	8	11	9	8	0.494291	0.505131	up	no	chr1:10639241-10654333,+
PRMT6	2629	2773	2530	2610	2789	2473	2639	2164	2592	0.0791135	0.125877	up	no	chr1:107056674-107067636,+
NTNG1	88	73	67	78	62	52	62	66	68	0.211029	0.427275	up	no	chr1:107140007-107483458,+
AC114491.1	5	7	8	7	1	3	7	3	1	0.664765	0.548366	up	no	chr1:107505203-107505448,+
VAV3	435	461	423	428	462	448	465	305	483	0.0269565	0.873928	up	no	chr1:107571161-107965180,-
SLC25A24	3350	3754	3450	3685	3803	2568	3108	2446	2789	0.371679	3.58629e-13	up	no	chr1:108134043-108200849,-
C1orf159	221	263	237	212	229	218	210	195	207	0.128587	0.369016	up	no	chr1:1081818-1116361,-
FAM102B	1511	1602	1535	1550	1543	2108	2418	2393	2325	-0.615883	3.59661e-22	down	no	chr1:108560089-108644900,+
HENMT1	440	464	435	441	415	383	333	339	361	0.274639	0.00406683	up	no	chr1:108648290-108661526,-
AL160171.1	4	3	4	3	5	6	5	6	2	-0.362481	0.751931	down	no	chr1:108661533-108666246,+
PRPF38B	4424	4590	4118	4366	4324	4592	5168	4008	4695	-0.111804	0.0203798	down	no	chr1:108692310-108702928,+
FNDC7	45	31	31	43	48	21	31	32	30	0.436577	0.196463	up	no	chr1:108712908-108742749,+
STXBP3	1701	1803	1733	1742	1769	1586	1816	1325	1797	0.0719512	0.387572	up	no	chr1:108746674-108809523,+
GPSM2	349	437	394	421	433	321	320	240	317	0.410494	3.27358e-05	up	no	chr1:108875350-108934545,+
CLCC1	569	575	546	596	633	509	638	504	527	0.0680632	0.527501	up	no	chr1:108929508-108963457,-
WDR47	233	258	241	257	244	278	286	231	243	-0.105745	0.432804	down	no	chr1:108970214-109042113,-
BX679664.3	2559	2301	1908	2220	2258	2101	2245	1874	2166	0.06786	0.476883	up	no	chr1:108992282-108992836,+
TAF13	787	805	713	813	763	662	956	795	789	-0.0780511	0.540378	down	no	chr1:109062486-109076003,-
AL356488.3	16	5	4	3	4	8	5	1	8	0.200453	0.873904	up	no	chr1:109087971-109090858,-
TMEM167B	800	843	727	765	764	670	795	685	717	0.0874807	0.322382	up	no	chr1:109089803-109096934,+
KIAA1324	31	24	28	15	37	54	73	47	62	-1.15751	1.12664e-05	down	yes	chr1:109113679-109206781,+
SARS	3682	3922	3660	3609	3644	3974	4339	4036	4241	-0.19934	8.43263e-05	down	no	chr1:109213918-109238182,+
CELSR2	2019	2028	2028	2106	2192	2629	2679	2004	2304	-0.242264	5.48984e-05	down	no	chr1:109249539-109275751,+
PSRC1	1856	1960	1781	1709	1909	1495	1542	1260	1578	0.294599	6.44634e-08	up	no	chr1:109279556-109283186,-
MYBPHL	3	2	4	4	10	2	1	7	2	0.540859	0.678861	up	no	chr1:109292365-109307011,-
SORT1	2946	3121	3042	3030	3217	3135	3059	2593	2798	0.051483	0.42078	up	no	chr1:109309568-109397918,-
PSMA5	4349	4554	4022	4256	4393	4173	4264	3435	4157	0.074473	0.168805	up	no	chr1:109399042-109426448,-
C1orf127	11	18	19	16	16	6	5	11	5	1.19924	0.0242754	up	yes	chr1:10946471-10982037,-
SYPL2	122	127	112	121	122	170	153	139	112	-0.283184	0.0982759	down	no	chr1:109466546-109482134,+
ATXN7L2	409	376	354	408	385	473	489	440	390	-0.247841	0.0130149	down	no	chr1:109483479-109492804,+
CYB561D1	250	255	219	243	271	247	225	208	215	0.110737	0.435508	up	no	chr1:109494052-109502932,+
AMIGO1	160	160	212	183	182	173	191	134	173	0.0690276	0.743318	up	no	chr1:109504178-109509738,-
GPR61	34	30	32	32	23	17	27	32	22	0.263275	0.54572	up	no	chr1:109539872-109548406,+
GNAI3	4882	5069	4609	4622	4968	4391	4960	4167	4662	0.0540644	0.284113	up	no	chr1:109548615-109618324,+
AMPD2	710	791	729	779	769	796	821	760	807	-0.11023	0.156257	down	no	chr1:109616104-109632053,+
GSTM4	493	480	452	460	420	485	463	352	423	0.0678938	0.609603	up	no	chr1:109656099-109674836,+
GSTM2	103	82	65	52	62	48	64	43	79	0.286043	0.367454	up	no	chr1:109668022-109709551,+
GSTM5	157	157	109	152	120	108	121	92	108	0.342577	0.0521008	up	no	chr1:109711780-109775428,+
GSTM3	110	76	65	76	95	76	75	62	68	0.230732	0.357269	up	no	chr1:109733932-109741038,-
AL390719.3	8	6	7	10	2	5	5	3	6	0.452117	0.646903	up	no	chr1:1097585-1104598,+
LINC01768	6	10	2	5	4	4	4	0	7	0.505085	0.672548	up	no	chr1:109828355-109871436,+
CSF1	124	143	134	151	186	163	158	137	138	-0.0486727	0.835874	down	no	chr1:109910242-109930992,+
AHCYL1	5440	5559	5338	5266	5581	4955	5724	5018	5050	0.0332242	0.615695	up	no	chr1:109984765-110023742,+
STRIP1	1753	1871	1646	1790	1856	1934	2071	1552	1882	-0.0914434	0.157055	down	no	chr1:110031577-110074641,+
AL160006.1	309	262	244	268	295	283	393	290	337	-0.272321	0.0214996	down	no	chr1:110058340-110062555,+
TARDBP	4930	5152	4373	4630	4809	4765	4826	3198	4433	0.123774	0.180757	up	no	chr1:11012344-11026420,+
SLC6A17	10	3	9	9	22	13	9	13	13	-0.225505	0.787939	down	no	chr1:110150494-110202202,+
LINC02586	3	0	5	0	1	4	6	1	5	-1.14954	0.40795	down	no	chr1:110208834-110209987,-
KCNC4	313	342	323	351	401	376	410	377	344	-0.15898	0.170146	down	no	chr1:110211343-110283100,+
MASP2	91	52	71	61	70	68	82	67	75	-0.112828	0.715249	down	no	chr1:11026523-11047239,-
RBM15-AS1	12	5	6	17	9	13	16	13	19	-0.667809	0.247444	down	no	chr1:110286375-110339171,-
AL109811.2	12	9	8	15	5	6	5	7	3	0.863523	0.236014	up	no	chr1:11029659-11030528,+
RBM15	1217	1254	1131	1311	1254	1059	1184	1066	1106	0.125335	0.0756036	up	no	chr1:110338506-110346681,+
LAMTOR5-AS1	64	66	66	61	65	60	75	63	71	-0.0956484	0.741498	down	no	chr1:110347116-110443817,+
SLC16A4	48	55	36	45	61	50	46	44	37	0.108985	0.768447	up	no	chr1:110362851-110391082,-
AL355488.1	121	87	85	131	114	142	116	98	122	-0.183378	0.431899	down	no	chr1:110370154-110373003,+
LAMTOR5	471	490	411	437	421	441	450	393	413	0.0381785	0.774146	up	no	chr1:110401249-110407942,-
KCNA2	19	23	8	19	25	24	17	21	19	-0.151397	0.801163	down	no	chr1:110519837-110631474,-
SRM	1938	2077	1841	2027	2217	2702	2225	1606	1868	-0.0851311	0.694861	down	no	chr1:11054584-11060020,-
AL365361.1	28	15	22	21	15	19	26	25	32	-0.368775	0.412866	down	no	chr1:110653560-110657040,-
EXOSC10	2591	2590	2545	2462	2620	2087	2388	1909	2346	0.199268	0.000103292	up	no	chr1:11066618-11099869,-
KCNA3	14	28	20	30	13	27	36	33	20	-0.499765	0.253241	down	no	chr1:110672465-110674940,-
AL109811.1	3	2	1	2	0	4	5	5	5	-1.60442	0.137614	down	no	chr1:11068471-11073097,+
CD53	60	44	44	31	39	23	24	11	12	1.29254	8.48119e-05	up	yes	chr1:110871188-110899922,+
AL360270.2	6	10	6	8	9	4	9	5	8	0.232986	0.799934	up	no	chr1:110936369-110942353,-
AL360270.1	16	13	14	11	7	10	10	10	10	0.253949	0.721535	up	no	chr1:110943467-110952848,+
LRIF1	712	776	715	802	715	527	724	546	628	0.265017	0.00314391	up	no	chr1:110947190-110963965,-
AL360270.3	6	4	5	1	2	4	4	4	9	-0.577219	0.599588	down	no	chr1:110963302-110964649,+
EXOSC10-AS1	7	11	9	9	11	7	10	9	4	0.289171	0.722046	up	no	chr1:11099675-11102100,+
MTOR	5424	5539	5072	5278	5520	5400	5579	4256	5137	0.0449466	0.478533	up	no	chr1:11106535-11262551,-
DRAM2	653	823	760	677	674	662	752	777	765	-0.0815173	0.551204	down	no	chr1:111117333-111140216,-
CEPT1	675	734	685	714	769	751	802	757	826	-0.168161	0.0260572	down	no	chr1:111139627-111185104,+
DENND2D	69	81	74	94	55	48	66	73	48	0.306718	0.287551	up	no	chr1:111185969-111204535,-
CHI3L2	2	2	4	2	1	3	1	2	3	-0.0665266	NA	down	no	chr1:111200771-111243440,+
PIFO	188	177	196	164	181	196	225	238	213	-0.304515	0.0265648	down	no	chr1:111346600-111353013,+
OVGP1	16	17	14	18	8	16	15	28	9	-0.270445	0.685359	down	no	chr1:111414319-111427735,-
AL390195.2	22	22	15	21	19	22	31	28	22	-0.41486	0.309082	down	no	chr1:111431046-111433068,-
UBE2FP3	18	13	10	12	15	10	11	11	13	0.23672	0.721467	up	no	chr1:111437514-111438037,+
AL390195.1	9	5	13	11	17	15	8	9	12	-0.0355157	0.967816	down	no	chr1:111438638-111441364,-
WDR77	948	926	836	898	893	880	876	726	824	0.0905212	0.248741	up	no	chr1:111439890-111449256,-
Y_RNA	9	1	6	5	2	6	8	3	9	-0.511299	0.625338	down	no	chr1:111446798-111446908,+
ATP5PB	5563	5571	5629	5401	5670	5160	5532	4480	5340	0.0868411	0.0606072	up	no	chr1:111448864-111462773,+
C1orf162	10	0	9	3	2	5	8	11	5	-0.631864	0.558698	down	no	chr1:111473792-111478512,+
TMIGD3	1	3	2	0	0	5	3	1	7	-1.75868	NA	down	no	chr1:111483348-111563962,-
RAP1A	1203	1352	1269	1239	1230	1049	1248	1073	1204	0.104741	0.175889	up	no	chr1:111542218-111716691,+
INKA2	832	801	725	713	777	1134	1292	1241	1150	-0.683492	3.86873e-22	down	no	chr1:111680630-111755824,-
INKA2-AS1	7	9	15	8	14	13	14	3	7	0.182367	0.835264	up	no	chr1:111739579-111747798,+
AL049557.1	7	1	9	11	2	10	8	13	7	-0.699309	0.410469	down	no	chr1:111745299-111755537,-
DDX20	2429	2475	2298	2323	2423	2270	2600	2282	2472	-0.0443973	0.507086	down	no	chr1:111755245-111768000,+
KCND3	22	32	23	27	29	22	28	21	24	0.130439	0.786305	up	no	chr1:111770662-111989155,-
AL445426.1	24	6	11	16	24	10	20	19	16	-0.0430946	0.958132	down	no	chr1:112177234-112360625,-
CTTNBP2NL	1586	1472	1353	1439	1573	1119	1301	1042	1220	0.310272	1.5787e-07	up	no	chr1:112396214-112463456,+
WNT2B	37	53	57	41	66	63	90	76	73	-0.60696	0.00867405	down	no	chr1:112466541-112530165,+
ST7L	344	344	375	349	337	331	348	302	305	0.0890092	0.476578	up	no	chr1:112523514-112620825,-
CAPZA1	5642	5844	5592	5538	5887	4528	5161	4366	5164	0.213184	2.71853e-06	up	no	chr1:112619805-112671616,+
MOV10	1992	1881	1877	1865	2131	2100	2301	2107	2057	-0.171615	0.00460715	down	no	chr1:112673141-112700746,+
AL603832.1	10	19	17	16	11	8	16	9	15	0.257015	0.697852	up	no	chr1:112693688-112696621,-
RHOC	330	389	305	321	371	313	347	282	314	0.0942885	0.455165	up	no	chr1:112701106-112707434,-
PPM1J	218	326	239	271	301	237	223	218	189	0.283657	0.0531444	up	no	chr1:112709994-112715477,-
TAFA3	5	11	28	21	22	8	26	27	16	-0.183601	0.820346	down	no	chr1:112720419-112727235,+
UBIAD1	1219	1241	1232	1160	1249	1250	1275	1089	1191	-0.0106724	0.909181	down	no	chr1:11273206-11296049,+
UBE2V2P3	2	1	4	2	1	1	4	4	1	-0.353611	NA	down	no	chr1:11278616-11279351,-
LINC01356	271	265	231	220	233	266	316	289	282	-0.275864	0.0173792	down	no	chr1:112820170-112850643,-
SLC16A1	31365	32193	30932	30377	31179	27995	31309	28822	30151	0.0419301	0.508069	up	no	chr1:112911847-112957013,-
AKR7A2P1	20	35	37	32	39	45	33	24	36	-0.112351	0.80941	down	no	chr1:112923423-112924337,+
SLC16A1-AS1	260	242	191	266	236	243	296	284	254	-0.208989	0.15079	down	no	chr1:112956415-113047055,+
LRIG2-DT	4	7	8	3	8	6	5	15	9	-0.605584	0.462238	down	no	chr1:113011687-113073113,-
LRIG2	1315	1422	1312	1405	1339	1357	1697	1548	1500	-0.202898	0.00775896	down	no	chr1:113073198-113132260,+
MAGI3	422	476	391	361	398	454	447	299	391	0.0136976	0.944493	up	no	chr1:113390515-113685923,+
AL391058.1	153	159	130	143	132	126	147	126	137	0.0641455	0.762524	up	no	chr1:113449700-113450728,+
PHTF1	1240	1298	1321	1253	1329	1359	1421	967	1237	0.020727	0.867121	up	no	chr1:113696831-113759489,-
AL133517.1	15	10	14	10	15	19	23	11	19	-0.516092	0.302205	down	no	chr1:113698884-113699631,-
RSBN1	999	1007	990	963	1022	1013	1067	920	1007	-0.0415359	0.602057	down	no	chr1:113761832-113812476,-
AP4B1-AS1	3	7	7	2	5	5	7	3	2	0.152504	0.906408	up	no	chr1:113856635-113901237,+
BCL2L15	8	9	5	9	13	7	5	8	9	0.234175	0.787649	up	no	chr1:113876816-113887581,-
AP4B1	299	271	279	320	292	259	246	228	235	0.238052	0.0377877	up	no	chr1:113894194-113905201,-
DCLRE1B	625	609	609	599	585	528	574	487	507	0.175557	0.0261507	up	no	chr1:113905213-113914086,+
HIPK1	3158	3046	3107	3076	3124	3187	3708	3210	3325	-0.147708	0.00481432	down	no	chr1:113929324-113977869,+
OLFML3	2201	2104	2188	2040	2015	1270	1506	1737	1426	0.463554	0.0019575	up	no	chr1:113979391-114035572,+
AL591742.2	995	834	825	856	827	925	1040	763	1001	-0.13291	0.173458	down	no	chr1:114032393-114034511,+
SYT6	2222	2223	2150	2196	2135	2453	2312	2429	2393	-0.171838	0.0137796	down	no	chr1:114089291-114153919,-
TRIM33	4919	5145	4979	4872	5220	5008	5455	4451	5171	-0.0307506	0.556057	down	no	chr1:114392790-114511203,-
BCAS2	2671	2695	2482	2444	2656	2293	2446	1909	2380	0.166773	0.00141297	up	no	chr1:114567557-114581629,-
DENND2C	128	159	116	140	155	159	191	138	168	-0.264476	0.0836711	down	no	chr1:114582848-114670422,-
NRAS	5227	5432	5320	5364	5630	5389	6341	5823	5865	-0.154221	0.00752977	down	no	chr1:114704469-114716771,-
CSDE1	33829	35649	33556	33545	35465	31103	33976	29000	33370	0.0771708	0.0433035	up	no	chr1:114716913-114758676,-
RNY1P13	1	9	3	6	7	6	9	6	5	-0.356894	0.730389	down	no	chr1:114727720-114727824,+
SIKE1	2520	2691	2524	2496	2496	2456	2939	2415	2576	-0.061255	0.356836	down	no	chr1:114769479-114780685,-
DISP3	167	177	127	183	178	161	165	106	158	0.144606	0.463073	up	no	chr1:11479155-11537551,+
SYCP1	39	48	36	43	53	24	25	20	29	0.80362	0.00450974	up	no	chr1:114854863-114995370,+
TSPAN2	569	627	507	614	573	530	551	434	566	0.119823	0.243665	up	no	chr1:115048011-115089503,-
NGF	6	7	2	4	4	6	9	6	5	-0.531383	0.564663	down	no	chr1:115285918-115338236,-
VANGL1	759	882	801	844	857	851	980	716	801	-0.04488	0.671322	down	no	chr1:115641970-115698224,+
NHLH2	92	99	103	99	111	113	115	92	158	-0.277456	0.167299	down	no	chr1:115836377-115843917,-
LINC01649	6	2	9	3	4	5	5	2	0	0.665474	0.590254	up	no	chr1:115904855-115931616,+
SLC22A15	217	266	193	176	213	269	221	131	231	-0.0270002	0.927126	down	no	chr1:115976513-116070054,+
AL031731.1	11	5	7	6	0	8	8	13	4	-0.551897	0.571438	down	no	chr1:11623558-11643416,+
FBXO2	789	866	952	896	980	1219	1120	819	995	-0.240146	0.0160728	down	no	chr1:11637018-11655785,-
ATP1A1	7683	8798	8536	8467	9533	8955	9333	6104	7622	0.0782174	0.47543	up	no	chr1:116372668-116410261,+
ATP1A1-AS1	16	23	17	17	18	12	15	12	12	0.479715	0.326637	up	no	chr1:116390575-116418635,-
CD58	161	171	137	145	142	110	132	120	101	0.350197	0.0251341	up	no	chr1:116514534-116571039,-
NAP1L4P1	12	10	7	15	12	21	18	5	9	-0.259118	0.731705	down	no	chr1:116532936-116534092,-
FBXO44	621	658	619	638	629	636	643	582	591	0.0120113	0.921575	up	no	chr1:11654375-11663327,+
IGSF3	2941	2893	2814	2862	3004	2623	2802	2288	2653	0.13129	0.00220432	up	no	chr1:116574399-116667755,-
FBXO6	45	48	31	53	61	72	52	62	66	-0.445829	0.0936091	down	no	chr1:11664200-11674354,+
MAD2L2	4933	4895	4554	4628	4781	4902	4920	4403	4772	-0.0319432	0.589791	down	no	chr1:11674480-11691650,-
AL157904.1	2	4	3	1	4	3	6	5	2	-0.553198	0.658746	down	no	chr1:116909149-116909531,-
PTGFRN	2716	2673	2806	2723	2968	2212	2601	2286	2317	0.204061	0.000376387	up	no	chr1:116909916-116990353,+
DRAXIN	1890	1857	1812	1888	1882	1812	2066	1794	1836	-0.042431	0.554529	down	no	chr1:11691710-11725857,+
AL390719.2	7	7	9	4	18	18	14	8	17	-0.694661	0.268891	down	no	chr1:1169357-1170343,+
CD101	36	24	18	34	47	27	47	42	52	-0.440174	0.249141	down	no	chr1:117001750-117036476,+
AL445231.1	13	6	13	10	13	10	8	8	3	0.56754	0.420011	up	no	chr1:117025482-117059490,-
TTF2	3207	3434	3164	3288	3387	3353	3518	2606	3049	0.0440603	0.552644	up	no	chr1:117060326-117107453,+
TRIM45	581	602	556	542	545	456	497	402	432	0.306941	5.42342e-05	up	no	chr1:117111060-117122587,-
VTCN1	12	5	11	4	11	12	7	6	6	0.118286	0.904553	up	no	chr1:117143587-117210960,-
TTLL10-AS1	4	1	3	4	2	7	8	4	3	-0.992835	0.316047	down	no	chr1:1173056-1179555,-
AGTRAP	948	930	906	965	973	967	1084	907	910	-0.0671379	0.404838	down	no	chr1:11736084-11754802,+
MAN1A2	2042	2125	1954	1905	2144	1466	1695	1402	1501	0.390495	1.99116e-16	up	no	chr1:117367449-117528872,+
TTLL10	8	8	5	10	4	13	9	18	14	-0.995061	0.0875568	down	no	chr1:1173884-1197935,+
TENT5C	35	30	33	17	34	17	26	12	26	0.531703	0.19187	up	no	chr1:117606048-117628389,+
C1orf167	12	11	17	19	15	9	12	14	11	0.327549	0.59382	up	no	chr1:11761787-11789585,+
PNRC2P1	2	6	7	7	6	10	0	5	11	-0.260552	0.830936	down	no	chr1:117778087-117778506,-
MTHFR	465	492	473	474	517	545	562	483	533	-0.16614	0.0381359	down	no	chr1:11785723-11806920,-
GDAP2	598	610	569	556	592	540	679	569	603	-0.0646414	0.538335	down	no	chr1:117863485-117929621,-
WDR3	3498	3486	3142	3365	3355	2727	3072	2768	2925	0.194585	0.000160401	up	no	chr1:117929720-117966543,+
SPAG17	15	31	15	16	16	10	16	18	23	0.10913	0.873502	up	no	chr1:117953590-118185228,-
CLCN6	817	889	886	882	904	1197	1162	832	1032	-0.298467	0.000153928	down	no	chr1:11806096-11848079,+
NPPB	9	19	17	25	30	46	49	28	54	-1.17322	0.000458029	down	yes	chr1:11857464-11858945,-
TBX15	12	13	9	8	10	6	6	5	9	0.643689	0.340021	up	no	chr1:118883046-118989556,-
WARS2	497	534	513	546	534	461	454	400	478	0.193908	0.0224272	up	no	chr1:119031216-119140671,-
AL021155.5	18	7	9	5	9	6	23	8	7	-0.208311	0.822323	down	no	chr1:11907940-11914298,+
WARS2-AS1	261	230	247	217	228	172	222	143	162	0.409567	0.0014248	up	no	chr1:119140391-119275973,+
KIAA2013	1435	1466	1437	1455	1648	1697	1475	1232	1385	0.00737577	0.956364	up	no	chr1:11919591-11926428,-
AL359915.1	7	10	6	7	9	6	8	6	3	0.405373	0.639441	up	no	chr1:119230313-119327915,-
LINC01780	11	3	11	6	9	8	11	5	12	-0.190656	0.835211	down	no	chr1:119327399-119356182,+
PLOD1	1971	2157	1875	1930	2057	1574	1758	1521	1650	0.262893	8.27662e-08	up	no	chr1:11934205-11975538,+
HAO2	1	3	6	2	0	2	3	3	1	0.0663133	NA	up	no	chr1:119368779-119394130,+
LINC00622	4	3	5	2	0	1	3	8	5	-0.656753	0.622413	down	no	chr1:119597702-119599271,-
HSD3BP5	2	2	0	3	5	7	4	19	12	-2.20752	0.00798757	down	yes	chr1:119601340-119609250,+
ZNF697	1253	1285	1287	1220	1360	1321	1280	1308	1255	-0.0492752	0.605939	down	no	chr1:119619377-119648266,-
PHGDH	15428	15805	15401	15600	16232	17619	18560	15873	17839	-0.188386	1.26352e-10	down	no	chr1:119648411-119744226,+
MFN2	5227	5436	5000	4970	5343	5090	5478	4501	5153	0.00645892	0.919877	up	no	chr1:11980181-12013514,+
NOTCH2	3466	3679	3416	3629	3751	4356	5147	4377	4460	-0.38776	3.50403e-17	down	no	chr1:119911553-120100779,-
SEC22B	1826	2009	1750	1729	1830	1634	1866	1583	1839	0.0457275	0.573346	up	no	chr1:120150898-120176520,-
MIIP	975	1049	990	951	988	1151	1071	940	964	-0.0921482	0.268269	down	no	chr1:12019466-12032045,+
Y_RNA	5	7	6	2	3	15	13	18	16	-1.79551	0.00118119	down	yes	chr1:12024012-12024124,-
AC244669.1	52	44	49	49	40	79	86	72	80	-0.791641	5.65536e-05	down	no	chr1:120267334-120341871,-
TNFRSF18	8	13	16	14	11	19	17	12	13	-0.326506	0.581707	down	no	chr1:1203508-1206592,-
NBPF8	63	110	47	54	89	61	64	62	111	-0.080268	0.859407	down	no	chr1:120419850-120467739,+
PFN1P2	3	0	5	4	0	1	6	0	1	0.303341	NA	up	no	chr1:120432204-120434052,-
AC241952.1	148	141	147	168	178	263	250	146	213	-0.50418	0.000932375	down	no	chr1:120489860-120701289,-
TNFRSF8	978	1072	1019	1183	1213	1251	1287	878	1130	-0.0841238	0.475848	down	no	chr1:12063303-12144207,+
NBPF26	245	207	220	229	195	296	231	233	247	-0.234305	0.105588	down	no	chr1:120723949-120842110,+
AL357835.1	1	0	1	1	6	2	8	1	4	-1.06865	NA	down	no	chr1:12088441-12092264,-
AC241377.3	9	4	6	3	1	7	7	4	3	-0.210944	0.865525	down	no	chr1:120913151-120914238,-
LINC00623	121	141	128	114	102	182	187	158	155	-0.524961	0.000197531	down	no	chr1:120913184-121009291,+
RNVU1-4	2	3	2	0	5	4	1	1	7	-0.478695	0.764068	down	no	chr1:120942600-120942763,+
AC241377.2	8	22	21	20	15	13	12	17	19	0.133331	0.845121	up	no	chr1:120985692-121052167,-
AC244453.3	8	7	2	6	6	0	0	0	0	4.9385	0.000349493	up	yes	chr1:121087528-121116676,-
AC244453.2	5	8	0	3	6	3	1	5	3	0.482673	0.724723	up	no	chr1:121090289-121097655,-
HIST2H2BA	8	2	9	4	8	2	2	6	4	0.774738	0.439284	up	no	chr1:121108210-121117257,-
FAM72B	422	469	414	453	456	416	507	384	508	-0.0667005	0.597086	down	no	chr1:121167646-121185539,-
SRGAP2C	214	237	240	215	202	212	221	159	188	0.155116	0.296058	up	no	chr1:121184811-121392874,+
AL592494.2	7	14	6	11	8	7	7	6	12	0.166487	0.851106	up	no	chr1:121518366-121518829,-
EMBP1	135	155	160	126	155	116	140	132	156	0.0687692	0.761625	up	no	chr1:121519112-121575702,+
LINC01691	5	3	6	3	3	7	6	3	3	-0.269197	0.821488	down	no	chr1:121573946-121580524,-
TNFRSF1B	31	38	46	38	39	48	35	28	36	0.0327607	0.945478	up	no	chr1:12166991-12209228,+
SDF4	1996	2121	2451	2154	2369	2573	2350	2040	2196	-0.0783498	0.446824	down	no	chr1:1216908-1232067,-
VPS13D	1998	2152	1923	1951	2011	1754	1966	1514	1803	0.158687	0.00262035	up	no	chr1:12230030-12512047,+
B3GALT6	290	332	346	340	380	588	405	390	457	-0.481451	0.000141348	down	no	chr1:1232237-1235041,+
C1QTNF12	28	25	26	30	33	59	36	37	34	-0.583042	0.0634732	down	no	chr1:1242446-1246722,-
AL162741.1	0	5	3	3	0	5	0	3	2	-0.237569	NA	down	no	chr1:1249777-1251334,-
SNORA59A	3	0	0	4	3	3	2	0	5	-0.338033	NA	down	no	chr1:12507246-12507397,+
UBE2J2	1340	1469	1331	1407	1517	1651	1499	1243	1281	-0.0388664	0.733684	down	no	chr1:1253909-1273885,-
DHRS3	442	388	439	414	389	551	556	477	449	-0.32654	0.000665186	down	no	chr1:12567910-12618210,-
AC254633.1	7	2	0	0	4	6	4	1	4	-0.554049	0.725095	down	no	chr1:12618900-12619244,-
AADACL3	4	5	8	7	5	23	20	21	18	-1.85661	6.63614e-05	down	yes	chr1:12716110-12728760,+
LINC01786	10	12	11	2	4	10	9	12	7	-0.326667	0.71024	down	no	chr1:1275223-1280420,+
SCNN1D	50	66	65	71	67	64	71	65	38	0.0655852	0.861155	up	no	chr1:1280436-1292029,+
ACAP3	626	618	682	624	699	1014	752	510	660	-0.201242	0.412346	down	no	chr1:1292390-1309609,-
PUSL1	332	318	296	304	372	354	271	224	304	0.137374	0.374625	up	no	chr1:1308597-1311677,+
CICP27	3	3	5	3	4	9	0	3	4	-0.194634	0.894943	down	no	chr1:131025-134836,+
INTS11	2460	2528	2441	2570	2680	3000	3208	2521	2752	-0.210185	1.27001e-05	down	no	chr1:1311585-1324691,-
AL139287.1	45	42	32	33	25	61	62	50	47	-0.667417	0.0106249	down	no	chr1:1317581-1318689,-
CPTP	267	266	267	252	240	296	316	246	295	-0.188736	0.0969392	down	no	chr1:1324756-1328896,+
TAS1R3	4	8	4	2	6	8	9	22	9	-1.38977	0.0415268	down	yes	chr1:1331280-1335314,+
DVL1	1475	1550	1530	1391	1613	1894	1827	1365	1647	-0.185031	0.012425	down	no	chr1:1335276-1349418,-
LRRC38	0	2	3	1	2	5	5	3	5	-1.51857	0.174004	down	no	chr1:13474973-13514003,-
AL627309.6	42	35	34	33	40	27	25	30	30	0.355777	0.29312	up	no	chr1:135141-135895,-
MXRA8	313	296	386	384	388	384	316	294	293	0.102092	0.560103	up	no	chr1:1352689-1361777,-
PDPN	3587	3711	3459	3600	3795	4558	5218	4459	4678	-0.415287	1.11809e-26	down	no	chr1:13583465-13617957,+
PRDM2	973	1108	1026	1132	1183	993	1061	1036	1055	0.0280094	0.812527	up	no	chr1:13700198-13825079,+
AURKAIP1	2521	2647	2212	2168	2451	2766	2702	2040	2577	-0.10221	0.231214	down	no	chr1:1373730-1375495,-
AL627309.7	75	68	92	85	92	73	53	61	45	0.469649	0.0422469	up	no	chr1:137682-137965,-
CCNL2	3439	3381	3383	3454	3480	4421	4348	3333	3912	-0.253842	4.53202e-06	down	no	chr1:1385711-1399335,-
KAZN	229	298	287	257	298	328	311	234	293	-0.121482	0.408824	down	no	chr1:13892792-15118043,+
AL627309.2	15	20	17	21	22	18	12	9	8	0.661254	0.169373	up	no	chr1:139790-140339,-
MRPL20-AS1	482	527	501	537	541	626	650	564	618	-0.281289	8.83479e-05	down	no	chr1:1399520-1402046,+
MRPL20	2242	2344	1935	2024	2058	2314	2376	2023	2300	-0.121437	0.0646564	down	no	chr1:1401909-1407293,-
AL391244.2	60	86	66	68	71	122	128	108	134	-0.843061	1.24656e-07	down	no	chr1:1409096-1410618,+
AL627309.5	21	18	12	13	8	27	17	5	12	-0.0991532	0.905828	down	no	chr1:141474-173862,-
ANKRD65	32	37	67	48	37	37	28	31	37	0.378943	0.30119	up	no	chr1:1418420-1421769,-
AL391244.1	4	5	4	5	8	7	3	5	7	-0.123844	0.91538	down	no	chr1:1420245-1422691,+
TMEM88B	14	10	29	18	20	33	16	16	18	-0.218501	0.729048	down	no	chr1:1426128-1427787,+
LINC01770	48	34	29	45	42	21	28	12	26	0.839679	0.00949237	up	no	chr1:1430539-1434573,-
VWA1	818	885	907	759	1008	1157	837	709	756	-0.0154435	0.9586	down	no	chr1:1434861-1442882,+
AC239800.2	2	9	1	0	0	0	3	3	2	0.207714	NA	up	no	chr1:143736066-143739506,+
FAM91A3P	1	1	3	1	2	2	2	9	2	-1.30373	NA	down	no	chr1:143766540-143769083,+
AC239798.1	5	1	5	1	2	2	2	2	4	0.134943	NA	up	no	chr1:143811359-143825837,-
AC239798.2	2	8	1	3	0	5	1	4	2	-0.158243	0.931412	down	no	chr1:143875171-143904650,-
HIST2H3PS2	33	40	25	34	54	56	67	50	84	-0.823284	0.0016535	down	no	chr1:143894544-143905966,-
FAM72C	79	89	87	78	72	70	111	53	109	-0.103659	0.749029	down	no	chr1:143955364-143971965,-
SRGAP2D	39	45	70	62	33	44	69	51	53	-0.148183	0.716418	down	no	chr1:143975087-144068350,+
WASH7P	113	106	106	93	98	148	152	139	122	-0.476982	0.00163194	down	no	chr1:14404-29570,-
RNVU1-15	2	0	7	5	1	0	3	7	6	-0.458829	0.777745	down	no	chr1:144412576-144412740,+
NBPF15	149	146	150	150	157	141	152	121	114	0.156163	0.363349	up	no	chr1:144421386-144461674,-
SRGAP2B	242	253	242	219	239	223	223	162	193	0.224551	0.0749021	up	no	chr1:144887265-145095528,-
ATAD3C	22	15	18	24	27	17	24	34	13	-0.101527	0.874181	down	no	chr1:1449689-1470163,+
FAM72D	149	180	142	178	174	153	185	151	176	-0.0479476	0.817611	down	no	chr1:145095974-145112696,+
LINC01145	47	55	43	55	53	39	24	54	51	0.217903	0.568134	up	no	chr1:145164099-145216058,-
AC241585.2	29	21	24	14	15	17	22	16	23	0.0500342	0.939084	up	no	chr1:145214851-145215938,+
AC241585.1	8	10	5	7	8	10	8	6	3	0.137265	0.890912	up	no	chr1:145233001-145233519,+
NBPF20	11	14	18	14	8	23	22	20	22	-0.773564	0.0698008	down	no	chr1:145289900-145405778,-
NBPF25P	25	44	46	33	44	37	40	49	28	-0.0464034	0.92646	down	no	chr1:145572345-145607858,-
GPR89A	554	589	315	324	350	381	389	353	443	0.0847911	0.836001	up	no	chr1:145607988-145670650,+
PDZK1	16	12	11	25	20	10	17	20	13	0.122241	0.861916	up	no	chr1:145670852-145708148,-
CD160	7	10	14	9	7	16	13	10	5	-0.254514	0.747361	down	no	chr1:145719471-145739288,+
RNF115	1366	1429	1423	1504	1578	1433	1618	1238	1414	0.00326586	0.97618	up	no	chr1:145738868-145824095,-
POLR3C	1354	1398	1366	1255	1451	1260	1308	1123	1275	0.102768	0.10234	up	no	chr1:145824088-145844402,+
NUDT17	54	71	61	64	51	71	63	53	61	-0.0747115	0.820352	down	no	chr1:145845630-145848954,+
PIAS3	1174	1167	1170	1235	1219	1200	1288	1070	1141	-0.010238	0.917482	down	no	chr1:145848522-145859836,-
ANKRD35	271	298	277	237	254	227	247	183	185	0.314433	0.0101781	up	no	chr1:145866560-145885866,-
ITGA10	8	13	15	23	15	7	5	8	13	0.805409	0.175977	up	no	chr1:145891208-145910111,-
PEX11B	185	202	227	221	210	174	191	178	168	0.199584	0.166191	up	no	chr1:145911350-145918717,-
RBM8A	2167	2079	1870	2001	2271	2051	2366	2008	2260	-0.0981761	0.148604	down	no	chr1:145917714-145927678,-
GNRHR2	14	13	19	14	18	11	10	17	23	-0.00984254	0.989732	down	no	chr1:145919013-145925341,+
LIX1L	26	29	20	21	27	69	88	68	59	-1.56242	1.90774e-11	down	yes	chr1:145933423-145958017,-
ANKRD34A	5	3	3	1	2	2	8	12	6	-1.3743	0.134082	down	no	chr1:145959441-145964575,-
POLR3GL	26	31	35	25	36	20	37	22	22	0.24907	0.558923	up	no	chr1:145964690-145978848,+
TXNIP	667	674	758	573	600	1121	1727	2734	1874	-1.56676	5.29927e-07	down	yes	chr1:145992435-145996579,-
HJV	6	13	3	14	9	4	6	3	5	0.970021	0.216509	up	no	chr1:146017468-146036746,-
LINC01719	158	138	121	127	151	105	157	132	120	0.0785029	0.738655	up	no	chr1:146052566-146061948,+
NBPF10	46	18	38	54	51	53	100	48	74	-0.749194	0.0196573	down	no	chr1:146064711-146229000,-
SEC22B4P	11	15	4	4	9	5	8	8	7	0.252827	0.786807	up	no	chr1:146321214-146401647,-
AC245407.2	9	17	3	7	5	2	4	3	6	1.09071	0.206928	up	no	chr1:146387202-146388092,+
HYDIN2	162	109	171	142	157	102	112	121	80	0.477208	0.0152781	up	no	chr1:146472566-146914294,+
NBPF12	662	732	670	686	725	821	891	669	655	-0.157943	0.0852522	down	no	chr1:146938744-146996202,+
PFN1P8	4	3	4	2	6	6	4	1	1	0.319409	0.820352	up	no	chr1:146957117-146957659,-
AC244394.2	11	9	7	4	6	6	4	7	3	0.520426	0.558698	up	no	chr1:147001931-147003618,-
NBPF13P	3	2	1	4	1	5	2	3	6	-0.897917	0.457776	down	no	chr1:147019656-147056593,-
AC244394.1	5	6	3	2	4	3	10	7	2	-0.49368	0.656355	down	no	chr1:147050817-147052481,+
AC241584.1	5	9	6	7	15	1	7	6	8	0.569349	0.519331	up	no	chr1:147082338-147083578,-
PRKAB2	2158	2316	2164	2088	2212	2040	2231	1941	2129	0.0350215	0.603169	up	no	chr1:147155106-147172550,-
PDIA3P1	624	679	698	689	707	636	679	492	679	0.0991091	0.337122	up	no	chr1:147172744-147179622,+
FMO5	27	30	43	31	36	46	36	37	33	-0.220903	0.557284	down	no	chr1:147175351-147243050,-
ATAD3B	1240	1281	1430	1167	1369	2246	1877	1613	1778	-0.566302	1.34471e-11	down	no	chr1:1471765-1497848,+
CCT8P1	110	133	94	109	97	85	112	94	112	0.0742491	0.775238	up	no	chr1:147203276-147204932,-
CHD1L	11	17	11	20	14	19	8	19	12	-0.0392214	0.960619	down	no	chr1:147242654-147295765,+
LINC00624	19	44	33	38	36	23	44	22	31	0.155665	0.747721	up	no	chr1:147258885-147517875,-
BCL9	3106	3256	3089	3163	3449	2418	2689	2282	2373	0.362628	5.38402e-18	up	no	chr1:147541501-147626216,+
ACP6	445	461	467	445	443	476	452	405	414	0.0165613	0.908153	up	no	chr1:147629652-147670524,-
GJA5	26	28	18	21	25	11	13	4	13	1.17696	0.00525503	up	yes	chr1:147756199-147773362,-
GPR89B	273	259	232	579	314	231	616	236	248	-0.00947461	0.990938	down	no	chr1:147928393-147993592,+
PDZK1P1	16	25	27	13	24	22	34	33	29	-0.528192	0.179702	down	no	chr1:147993862-148014956,-
LINC02804	25	29	22	30	23	30	29	39	34	-0.396479	0.271018	down	no	chr1:148013203-148025934,+
RNU1-129P	11	15	18	16	6	31	19	24	19	-0.852074	0.0575966	down	no	chr1:148014417-148014583,-
NBPF11	784	789	777	768	791	625	661	561	636	0.299733	1.5863e-06	up	no	chr1:148102046-148152322,-
PFN1P4	21	7	11	8	17	15	19	14	13	-0.284644	0.665986	down	no	chr1:148129497-148129898,+
ABHD17AP1	12	12	4	11	6	19	11	7	4	-0.215769	0.814781	down	no	chr1:148146395-148149566,+
LINC02805	22	16	12	19	15	22	14	28	6	-0.112933	0.883262	down	no	chr1:148156139-148186980,+
AC239809.3	133	129	139	121	138	110	109	90	104	0.321848	0.0415369	up	no	chr1:148159213-148255012,-
RNA5SP57	4	10	3	8	3	6	10	4	10	-0.444309	0.635861	down	no	chr1:148193716-148193838,+
AC245100.3	1	5	3	7	4	3	4	13	0	-0.404029	0.776472	down	no	chr1:148288001-148288951,-
LINC01138	52	34	54	35	52	45	50	43	40	-0.00390066	0.993011	down	no	chr1:148290889-148519604,-
AC245100.1	3	4	4	4	4	4	4	9	3	-0.450221	0.683233	down	no	chr1:148295895-148344638,+
AC245100.5	0	5	6	4	1	4	2	6	2	-0.181137	0.911138	down	no	chr1:148317683-148318013,-
AC245100.4	36	29	26	29	34	31	35	41	28	-0.172473	0.677674	down	no	chr1:148402516-148432545,+
AC245100.2	6	4	2	2	1	6	5	4	6	-0.838793	0.412511	down	no	chr1:148435105-148436926,+
AC245100.7	17	28	20	24	37	12	15	17	27	0.46353	0.326368	up	no	chr1:148458814-148459871,+
NBPF14	185	245	238	236	192	232	331	246	301	-0.369433	0.00848993	down	no	chr1:148531385-148679742,-
NUDT4B	6	5	2	3	0	2	6	3	5	-0.344194	0.804479	down	no	chr1:148748894-148750099,+
PDE4DIP	1025	1061	974	1044	1047	1346	1357	956	1285	-0.291328	6.09439e-05	down	no	chr1:148808181-149048286,+
AC239804.1	23	9	13	16	27	2	13	18	11	0.626179	0.347832	up	no	chr1:149048576-149051273,+
NBPF9	150	157	168	157	151	180	177	153	163	-0.136191	0.400996	down	no	chr1:149054027-149103561,-
AC245297.3	135	158	176	179	158	230	228	164	201	-0.380537	0.0063282	down	no	chr1:149175748-149259987,+
AC245297.1	23	17	15	21	22	26	19	19	7	0.106157	0.873928	up	no	chr1:149197992-149321732,-
SEC22B2	0	3	9	2	4	3	2	0	6	0.377869	0.822558	up	no	chr1:149345661-149357612,+
NOTCH2NLC	39	29	28	31	32	53	40	44	42	-0.529897	0.0636578	down	no	chr1:149390614-149468030,+
NBPF19	11	8	10	8	15	9	9	17	10	-0.16419	0.836001	down	no	chr1:149475338-149556361,+
LINC00869	44	61	43	50	42	52	76	64	68	-0.471517	0.0506392	down	no	chr1:149606334-149705716,+
AC242842.1	12	15	28	20	23	19	27	20	23	-0.211903	0.69286	down	no	chr1:149607765-149612402,+
AC243772.3	34	41	51	41	37	13	34	17	15	1.02451	0.00213434	up	yes	chr1:149676851-149747818,-
HIST2H2BF	28	21	18	17	15	18	15	17	21	0.121324	0.839474	up	no	chr1:149782689-149812373,-
HIST2H3D	3	18	8	5	10	8	10	4	5	0.354774	0.707683	up	no	chr1:149813271-149813681,-
HIST2H2BD	70	80	71	65	95	83	92	71	88	-0.165497	0.492909	down	no	chr1:149842875-149846486,+
HIST2H2BC	210	199	209	226	216	324	331	243	316	-0.547464	9.74893e-08	down	no	chr1:149844498-149850937,-
HIST2H4B	5	7	3	1	1	2	1	1	4	0.729759	0.62049	up	no	chr1:149854045-149861210,-
HIST2H2BE	105	104	82	89	119	92	112	77	119	-0.0346415	0.906673	down	no	chr1:149884459-149886652,-
HIST2H2AC	31	31	36	45	43	39	39	20	37	0.115285	0.79324	up	no	chr1:149886975-149887364,+
BOLA1	112	116	126	107	105	149	135	108	127	-0.227863	0.197217	down	no	chr1:149887890-149900798,+
SV2A	3521	3762	3395	3424	3727	3707	3745	2612	3538	0.040226	0.692673	up	no	chr1:149903318-149917844,-
SF3B4	2748	2844	2567	2682	3044	2961	3224	2711	2790	-0.107443	0.0493151	down	no	chr1:149923317-149927803,-
MTMR11	138	115	137	113	125	128	137	92	101	0.105338	0.643478	up	no	chr1:149928651-149936879,-
OTUD7B	1484	1454	1245	1323	1509	1532	1632	1362	1541	-0.14653	0.0203736	down	no	chr1:149937812-150010726,-
AC244033.2	16	23	28	18	19	31	44	30	34	-0.768684	0.0188238	down	no	chr1:150045660-150067701,-
VPS45	998	1163	995	1015	1125	915	882	711	902	0.280283	6.42199e-05	up	no	chr1:150067279-150145329,+
PLEKHO1	870	903	879	938	988	1071	999	738	821	-0.016455	0.912683	down	no	chr1:150149183-150164720,+
ANP32E	11289	11834	11034	10822	11515	12371	13403	10030	12866	-0.136598	0.00816044	down	no	chr1:150218417-150236156,-
AC242988.1	2	2	5	5	7	2	1	2	5	0.709161	0.5685	up	no	chr1:150255095-150257286,-
CA14	1900	1786	1789	1748	1796	1695	1889	1632	1671	0.0336744	0.673203	up	no	chr1:150257251-150265078,+
APH1A	2403	2561	2448	2367	2566	2501	2668	2321	2626	-0.0687354	0.197999	down	no	chr1:150265399-150269580,-
C1orf54	240	254	211	214	212	246	206	179	271	-0.0288043	0.897271	down	no	chr1:150268200-150280916,+
CIART	261	275	230	210	270	333	357	302	313	-0.423273	2.65845e-05	down	no	chr1:150282543-150287093,+
MRPS21	2272	2325	1994	2110	2077	2148	2374	1901	2183	-0.0293488	0.730312	down	no	chr1:150293720-150308979,+
PRPF3	2251	2338	2252	2206	2362	2237	2320	1997	2319	0.00712461	0.928948	up	no	chr1:150321479-150353233,+
AL645728.2	5	2	0	2	1	2	7	11	4	-1.64253	0.123852	down	no	chr1:1503250-1509452,+
RPRD2	2603	2539	2532	2471	2628	2337	2886	2636	2640	-0.0749856	0.363349	down	no	chr1:150363091-150476566,+
TARS2	1221	1264	1166	1208	1295	1266	1282	1141	1165	-0.0142444	0.877885	down	no	chr1:150487364-150507609,+
ECM1	25	36	24	26	31	32	45	32	16	-0.17043	0.726952	down	no	chr1:150508062-150513789,+
FALEC	0	11	2	2	2	2	3	4	3	0.125334	0.94494	up	no	chr1:150515757-150518032,+
ADAMTSL4	99	72	76	100	93	127	110	101	88	-0.309309	0.137842	down	no	chr1:150549369-150560937,+
ADAMTSL4-AS1	3	5	3	3	2	2	2	1	0	1.32888	NA	up	no	chr1:150560202-150574552,-
MCL1	14521	15332	14780	14934	15467	13325	14541	12663	13651	0.113689	0.0013532	up	no	chr1:150574551-150579738,-
ENSA	7043	7251	6716	6705	7377	6733	6863	6040	6752	0.0545886	0.225941	up	no	chr1:150600851-150629612,-
GOLPH3L	1786	1827	1682	1785	1924	1447	1811	1382	1697	0.153358	0.0223884	up	no	chr1:150646230-150697154,-
CTSK	222	201	180	186	246	192	226	182	203	0.0102365	0.962427	up	no	chr1:150796208-150808260,-
ARNT	957	1015	923	948	1073	959	1042	780	887	0.0691141	0.412266	up	no	chr1:150809713-150876708,-
SETDB1	1472	1400	1346	1427	1448	1252	1504	1254	1386	0.039537	0.646003	up	no	chr1:150926263-150964744,+
CERS2	2712	2741	2608	2651	2699	2662	2980	2636	2805	-0.0812796	0.123755	down	no	chr1:150960583-150975004,-
AL590133.1	17	9	12	13	18	15	15	17	22	-0.360216	0.511437	down	no	chr1:150973123-150975534,+
ANXA9	84	108	115	110	124	83	84	82	83	0.346814	0.0669204	up	no	chr1:150982249-150995634,+
MINDY1	247	275	250	261	267	190	217	180	163	0.438325	6.84103e-05	up	no	chr1:150996086-151008375,-
PRUNE1	1247	1284	1225	1192	1244	1054	1264	1022	1181	0.0994522	0.148871	up	no	chr1:151008420-151035713,+
BNIPL	235	155	196	179	188	100	108	149	128	0.609247	0.000765511	up	no	chr1:151036321-151047720,+
C1orf56	111	108	94	81	79	76	85	81	75	0.220206	0.334135	up	no	chr1:151047751-151051986,+
CDC42SE1	1981	2103	1996	2034	2110	1687	1910	1717	1677	0.191342	0.000428144	up	no	chr1:151050971-151070325,-
MLLT11	681	738	607	716	654	740	696	509	707	0.00521907	0.975181	up	no	chr1:151057758-151068497,+
GABPB2	136	146	131	174	149	111	125	150	138	0.127591	0.56491	up	no	chr1:151070578-151125542,+
TMEM51-AS1	26	33	25	14	19	31	16	12	18	0.250506	0.658592	up	no	chr1:15111815-15153618,-
AL592424.1	2	2	1	4	1	4	2	4	1	-0.504982	NA	down	no	chr1:151130075-151131610,-
SEMA6C	591	653	698	597	671	470	415	333	386	0.647631	2.70644e-13	up	no	chr1:151131685-151146664,-
SCNM1	798	862	730	818	839	804	806	626	735	0.0919991	0.288304	up	no	chr1:151156664-151170297,+
LYSMD1	230	213	261	215	247	242	290	241	245	-0.158453	0.245508	down	no	chr1:151159748-151165948,-
VPS72	2096	2060	1793	1951	2023	1760	1927	1632	1850	0.113238	0.0545319	up	no	chr1:151169987-151195321,-
PIP5K1A	4444	4401	4266	4134	4341	4109	4680	4032	4439	-0.0330476	0.610928	down	no	chr1:151197949-151249536,+
ATAD3A	1382	1600	1724	1604	1822	2007	1888	1460	1588	-0.124205	0.256923	down	no	chr1:1512162-1534685,+
PSMD4	5799	5894	5367	5600	5668	5359	5552	4661	5491	0.0726062	0.127476	up	no	chr1:151254703-151267479,+
ZNF687-AS1	3	3	4	6	8	2	4	1	1	1.24201	0.259572	up	no	chr1:151279678-151281950,-
ZNF687	2274	2301	2222	2176	2395	2166	2647	2102	2529	-0.0865212	0.20179	down	no	chr1:151281618-151292176,+
PI4KB	1461	1471	1404	1405	1601	1456	1578	1306	1476	-0.019132	0.818298	down	no	chr1:151291797-151327715,-
RFX5	2440	2488	2247	2199	2370	2097	2250	2121	2210	0.0779494	0.251882	up	no	chr1:151340640-151347357,-
SELENBP1	668	533	553	536	586	498	585	468	522	0.11855	0.276149	up	no	chr1:151364304-151372707,-
PSMB4	7822	7876	7139	7510	7183	7768	8120	6535	7580	-0.0303456	0.667299	down	no	chr1:151399560-151401937,+
POGZ	4235	4321	4010	4031	4073	3759	4088	3535	3901	0.0799123	0.0966998	up	no	chr1:151402724-151459494,-
RNY4P25	3	3	2	1	0	8	4	3	6	-1.57233	0.135418	down	no	chr1:151439000-151439095,+
CGN	4072	4100	3896	3960	4147	3286	3674	3106	3354	0.232817	2.27819e-10	up	no	chr1:151510510-151538692,+
TMEM51	260	249	297	233	308	272	199	202	229	0.22062	0.155619	up	no	chr1:15152532-15220478,+
TUFT1	462	465	404	455	436	353	398	331	377	0.251863	0.0039638	up	no	chr1:151540305-151583583,+
SNX27	1673	1739	1624	1742	1689	1917	2196	1720	1940	-0.229886	3.7175e-06	down	no	chr1:151612006-151699091,+
CELF3	19	10	25	20	11	32	37	27	32	-0.937095	0.0101899	down	no	chr1:151700058-151716803,-
RIIAD1	4	4	2	4	2	8	1	3	4	-0.362237	0.786105	down	no	chr1:151710433-151729805,+
MRPL9	577	589	551	568	612	601	547	496	542	0.0497739	0.65145	up	no	chr1:151759647-151763496,-
OAZ3	3	12	6	9	6	10	9	15	9	-0.627307	0.373486	down	no	chr1:151762899-151771334,+
AL589765.4	13	14	10	10	6	9	4	10	0	0.829451	0.302326	up	no	chr1:151763384-151769501,-
TDRKH	591	651	592	580	611	481	666	447	620	0.099949	0.41951	up	no	chr1:151770107-151791416,-
TDRKH-AS1	3	9	4	4	6	12	4	4	10	-0.565718	0.531946	down	no	chr1:151790804-151794402,+
RORC	11	12	21	29	27	20	22	19	22	-0.0852924	0.89552	down	no	chr1:151806071-151831845,-
C2CD4D	9	15	33	16	23	32	19	11	22	-0.15136	0.829644	down	no	chr1:151837819-151840557,-
C2CD4D-AS1	89	66	57	53	89	93	78	63	63	-0.10315	0.75939	down	no	chr1:151841877-151850385,+
THEM5	62	91	54	89	87	87	111	105	110	-0.469188	0.0242906	down	no	chr1:151847101-151853712,-
THEM4	462	462	447	440	422	445	519	411	432	-0.0481368	0.697078	down	no	chr1:151870866-151909637,-
S100A10	810	750	774	829	768	798	1110	989	951	-0.325681	0.000578071	down	no	chr1:151982915-151993859,-
AL450992.1	0	5	2	1	6	0	2	5	1	0.401073	NA	up	no	chr1:151994531-152042774,+
S100A11	1507	1679	1307	1523	1585	1282	1483	1323	1402	0.11112	0.173743	up	no	chr1:152032506-152047907,-
TCHH	57	50	48	46	65	82	88	49	98	-0.602	0.00853043	down	no	chr1:152106317-152115454,-
FLG-AS1	33	20	26	21	33	25	19	12	18	0.494467	0.238728	up	no	chr1:152168125-152445456,+
HRNR	2	0	16	2	4	1	3	1	3	1.26342	0.369651	up	no	chr1:152212076-152224193,-
FLG	62	36	40	42	33	34	26	15	16	0.880687	0.0100171	up	no	chr1:152302175-152325203,-
FHAD1	47	49	37	53	56	40	42	20	32	0.504257	0.0849212	up	no	chr1:15247272-15400283,+
SPRR2F	2	6	5	4	1	0	9	2	4	-0.0596928	0.971515	down	no	chr1:153112121-153113516,-
LAPTM4BP1	2	2	2	3	3	8	5	1	2	-0.75272	0.549837	down	no	chr1:153379821-153380799,-
TMEM240	39	40	69	49	27	80	53	41	47	-0.325279	0.402008	down	no	chr1:1534778-1540624,-
S100A6	374	323	309	312	331	341	382	285	394	-0.118483	0.359873	down	no	chr1:153534599-153536244,-
S100A4	247	253	175	194	166	191	204	157	182	0.142317	0.47076	up	no	chr1:153543613-153550136,-
S100A2	11	11	3	8	3	8	8	2	8	0.12847	0.909743	up	no	chr1:153561108-153567890,-
S100A16	448	511	440	376	460	383	395	343	395	0.203363	0.0467007	up	no	chr1:153606886-153613145,-
S100A14	18	10	16	10	11	11	14	8	6	0.390669	0.555279	up	no	chr1:153614255-153616986,-
S100A13	38	18	37	21	29	29	38	16	52	-0.256715	0.619432	down	no	chr1:153618787-153631360,-
S100A1	27	16	30	20	12	37	38	30	27	-0.678515	0.0696974	down	no	chr1:153627926-153632039,+
CHTOP	2811	2820	2967	2797	2981	2558	2767	2590	2645	0.0874723	0.173536	up	no	chr1:153633982-153646306,+
SNAPIN	678	639	592	546	576	611	638	577	609	-0.0406744	0.744229	down	no	chr1:153658703-153661852,+
ILF2	14165	15434	14174	13663	14357	13473	14790	11585	14160	0.0576291	0.311808	up	no	chr1:153661788-153671028,-
NPR1	785	838	771	745	847	703	693	630	619	0.234523	0.000853653	up	no	chr1:153678688-153693992,+
INTS3	2857	2944	2904	2977	3042	2508	2683	2533	2365	0.187152	0.00120431	up	no	chr1:153728050-153774808,+
SLC27A3	789	841	725	813	852	916	884	789	814	-0.116478	0.137924	down	no	chr1:153774354-153780157,+
GATAD2B	803	799	865	925	936	951	1073	991	975	-0.239878	0.00265548	down	no	chr1:153789030-153923360,-
AL513523.2	20	19	18	10	22	27	27	20	31	-0.593218	0.132766	down	no	chr1:153793947-153802091,+
AL513523.1	4	5	5	8	2	5	8	5	4	-0.220016	0.845713	down	no	chr1:153852106-153853414,-
AL358472.5	11	4	7	5	5	15	14	9	8	-0.870972	0.175917	down	no	chr1:153923337-153935240,+
DENND4B	1805	1808	1847	1764	1923	2298	2080	1717	1847	-0.150109	0.0476156	down	no	chr1:153929501-153946718,-
CRTC2	454	474	474	445	514	738	638	510	591	-0.422859	2.5623e-06	down	no	chr1:153947669-153958615,-
SLC39A1	75	69	64	77	77	89	89	83	79	-0.266451	0.202173	down	no	chr1:153959099-153968184,-
AL358472.4	45	45	36	49	24	46	63	43	31	-0.227457	0.562492	down	no	chr1:153964361-153965070,+
AL358472.3	10	8	6	20	17	14	12	16	14	-0.2413	0.736445	down	no	chr1:153966516-153966930,+
CREB3L4	473	539	502	484	495	488	515	477	514	-0.034663	0.778627	down	no	chr1:153967534-153974361,+
JTB	11	8	6	6	4	9	7	5	4	0.134361	0.897316	up	no	chr1:153974269-153977674,-
AL358472.2	25	15	21	18	27	28	18	17	30	-0.167181	0.757526	down	no	chr1:153977743-153979160,+
RAB13	286	272	217	261	267	305	304	283	320	-0.253166	0.0239075	down	no	chr1:153981605-153986358,-
RPS27	9710	8857	6939	8403	8055	9255	10236	8493	9300	-0.18484	0.0250218	down	no	chr1:153990762-153992155,+
NUP210L	3	7	9	13	12	8	5	5	9	0.348761	0.692826	up	no	chr1:153992685-154155116,-
AL031283.1	2	4	0	6	4	3	1	3	0	0.812178	NA	up	no	chr1:15402979-15409433,-
EFHD2	815	843	1007	839	934	1260	803	543	802	0.0349972	0.933564	up	no	chr1:15409888-15430339,+
TPM3	22919	23984	22348	21742	23810	18379	20505	16346	19590	0.263769	9.98899e-13	up	no	chr1:154155304-154194648,-
SSU72	2749	2785	2608	2681	2862	3611	2884	2255	2567	-0.0781088	0.685438	down	no	chr1:1541673-1574863,-
C1orf43	2722	2876	2743	2643	2746	2634	3061	2623	2819	-0.0536933	0.39831	down	no	chr1:154206696-154220637,-
UBAP2L	9843	9744	9352	9537	10154	9141	10041	7983	9012	0.0731256	0.0617729	up	no	chr1:154220179-154271510,+
HAX1	1668	1689	1608	1606	1725	1676	1814	1743	1757	-0.111635	0.0805575	down	no	chr1:154272511-154275875,+
ATP8B2	2327	2342	2356	2385	2670	2285	2517	1816	2220	0.0995172	0.163247	up	no	chr1:154325553-154351304,+
RNU7-57P	6	7	3	1	4	4	7	9	11	-0.930573	0.268705	down	no	chr1:154338743-154338802,+
IL6R	106	100	89	97	111	94	68	61	86	0.346835	0.08245	up	no	chr1:154405193-154469450,+
SHE	38	29	39	19	24	14	18	21	17	0.731065	0.0629799	up	no	chr1:154469772-154502412,-
TDRD10	6	4	4	4	3	7	1	6	4	-0.150194	0.909081	down	no	chr1:154502219-154548147,+
UBE2Q1	1757	1819	1705	1658	1714	1920	2049	1820	1855	-0.177512	0.000555206	down	no	chr1:154548577-154559028,-
UBE2Q1-AS1	7	14	3	8	4	14	12	6	12	-0.639029	0.378052	down	no	chr1:154553609-154555017,+
AL592078.2	20	10	14	16	21	19	24	25	27	-0.589644	0.163593	down	no	chr1:154564855-154567748,-
CHRNB2	172	170	178	165	161	197	200	192	169	-0.198358	0.173923	down	no	chr1:154567778-154580013,+
ADAR	19129	19526	18679	19220	20441	19237	20403	16489	18776	0.0188336	0.704088	up	no	chr1:154582057-154628013,-
CELA2B	5	6	8	0	5	5	6	4	2	0.146236	0.915774	up	no	chr1:15465909-15491395,+
AL606500.1	54	62	68	71	77	34	26	10	32	1.35597	4.21096e-07	up	yes	chr1:154671593-154678345,+
KCNN3	46	47	55	58	43	113	127	78	92	-1.0663	2.38622e-08	down	yes	chr1:154697455-154870281,-
CASP9	616	649	604	551	562	585	661	462	608	0.0138792	0.926285	up	no	chr1:15490832-15526534,-
PMVK	401	504	427	420	469	595	649	518	625	-0.458846	3.81359e-09	down	no	chr1:154924740-154936719,-
PBXIP1	1415	1511	1397	1291	1403	1123	1173	1077	1148	0.276995	1.80074e-06	up	no	chr1:154944076-154956123,-
PYGO2	1416	1491	1418	1390	1508	1366	1616	1337	1367	-0.0100122	0.918234	down	no	chr1:154957026-154963853,-
SHC1	7957	8327	7470	7506	8292	6532	6928	6437	6538	0.222426	4.34882e-07	up	no	chr1:154962298-154974395,-
CKS1B	4785	5194	4478	4516	4597	4544	4713	4223	4805	0.00920927	0.919971	up	no	chr1:154974653-154979251,+
MIR4258	6	15	5	15	13	6	9	8	3	0.692955	0.347193	up	no	chr1:154975693-154975783,+
FLAD1	2442	2519	2421	2353	2462	2156	2315	1803	2113	0.187156	5.35308e-05	up	no	chr1:154983338-154993111,+
ZBTB7B	837	862	847	889	908	1084	1163	1078	1178	-0.40938	5.59652e-12	down	no	chr1:155002630-155018522,+
DCST2	9	5	4	3	8	16	9	10	6	-0.86182	0.22214	down	no	chr1:155018520-155033781,-
DCST1	10	2	7	7	14	2	2	1	3	1.96912	0.0299837	up	yes	chr1:155033824-155050930,+
DCST1-AS1	6	6	6	5	13	10	3	3	0	0.808952	0.4193	up	no	chr1:155045191-155046118,-
ADAM15	936	1011	861	860	965	887	908	594	803	0.187596	0.0498625	up	no	chr1:155050566-155062775,+
EFNA4	152	184	155	159	162	205	174	135	145	-0.0524186	0.814329	down	no	chr1:155063737-155069553,+
EFNA3	51	66	49	55	55	56	51	72	49	-0.0907703	0.800827	down	no	chr1:155078837-155087538,+
EFNA1	77	119	87	100	105	87	88	120	117	-0.123145	0.666037	down	no	chr1:155127876-155134899,+
SLC50A1	822	830	781	767	831	927	1009	795	893	-0.200448	0.00119116	down	no	chr1:155135344-155138857,+
DPM3	121	120	110	117	102	122	124	125	130	-0.171372	0.359046	down	no	chr1:155139891-155140595,-
KRTCAP2	73	93	80	75	67	122	126	92	123	-0.607077	0.00029883	down	no	chr1:155169408-155173475,-
TRIM46	436	422	412	383	397	752	696	558	571	-0.683293	6.99408e-15	down	no	chr1:155173787-155184971,+
MUC1	40	28	41	46	31	62	69	48	50	-0.648433	0.0116852	down	no	chr1:155185824-155192916,-
AC234582.1	31	20	24	24	16	31	28	32	27	-0.395026	0.317477	down	no	chr1:155195004-155205495,+
THBS3	199	189	212	156	187	220	227	211	224	-0.259932	0.0526683	down	no	chr1:155195588-155209051,-
MTX1	564	568	512	537	550	528	552	372	489	0.141962	0.159792	up	no	chr1:155208699-155213824,+
GBAP1	104	81	132	123	79	142	135	104	116	-0.284886	0.217879	down	no	chr1:155213821-155227422,-
MTX1P1	13	29	22	23	27	27	24	27	82	-0.849802	0.0643176	down	no	chr1:155230975-155234325,+
GBA	470	460	473	485	503	372	462	346	415	0.231198	0.00892435	up	no	chr1:155234452-155244699,-
FAM189B	686	679	694	644	749	929	929	641	791	-0.280945	0.00114571	down	no	chr1:155247205-155255483,-
SCAMP3	1134	1142	1019	1143	1190	1222	1184	949	1070	-0.00728866	0.951043	down	no	chr1:155255979-155262430,-
CLK2	1780	1853	1791	1737	1856	2008	2006	1589	1776	-0.0642282	0.355129	down	no	chr1:155262868-155278491,-
DNAJC16	914	941	873	870	879	955	1092	965	1049	-0.215525	0.000738427	down	no	chr1:15526813-15592379,+
HCN3	130	126	107	145	164	149	139	96	136	0.0172896	0.95198	up	no	chr1:155277463-155289848,+
PKLR	64	79	71	55	76	125	148	130	116	-0.946479	3.72187e-09	down	no	chr1:155289293-155301438,-
FDPS	1910	1776	1609	1625	1650	1628	1666	1365	1646	0.0886817	0.269154	up	no	chr1:155308748-155320666,+
RUSC1-AS1	91	73	74	81	97	127	100	63	96	-0.241852	0.324303	down	no	chr1:155316863-155324176,-
RUSC1	824	951	871	877	928	941	1018	706	881	-0.0230025	0.849911	down	no	chr1:155320894-155331114,+
ASH1L	1532	1677	1579	1554	1707	1967	2179	1912	2073	-0.371222	4.25229e-15	down	no	chr1:155335268-155562807,-
POU5F1P4	211	245	222	234	192	263	272	205	242	-0.183059	0.179171	down	no	chr1:155433178-155434262,+
ASH1L-AS1	80	71	74	54	59	63	41	38	48	0.476367	0.0621413	up	no	chr1:155562042-155563944,+
AL353807.4	7	2	10	6	9	5	7	11	1	0.132024	0.914088	up	no	chr1:155566050-155566306,-
MSTO1	486	598	486	481	602	608	520	499	502	-0.0423091	0.782814	down	no	chr1:155610205-155614967,+
AL353807.3	21	13	11	24	23	14	33	25	26	-0.445967	0.352433	down	no	chr1:155614726-155660245,-
AL353807.5	9	13	17	9	7	11	7	9	9	0.254684	0.742289	up	no	chr1:155626757-155637604,-
YY1AP1	826	863	814	838	927	837	1024	804	901	-0.0950588	0.22975	down	no	chr1:155659443-155689000,-
DAP3	2553	2636	2475	2533	2505	2399	2729	2466	2764	-0.062563	0.38914	down	no	chr1:155687960-155739010,+
AGMAT	277	288	342	309	317	325	240	155	188	0.409112	0.0202004	up	no	chr1:15571699-15585051,-
MSTO2P	134	132	125	160	126	203	186	128	167	-0.364581	0.0210683	down	no	chr1:155745829-155750137,+
GON4L	2701	2849	2599	2832	2879	2723	2831	2404	2677	0.0266454	0.681504	up	no	chr1:155749662-155859400,-
SYT11	1331	1264	1155	1239	1318	1641	1741	1479	1825	-0.439767	1.13404e-14	down	no	chr1:155859567-155885199,+
AL121992.1	6	5	1	6	4	8	11	9	6	-0.984973	0.193363	down	no	chr1:15586136-15603626,-
RIT1	696	659	671	662	690	609	604	553	611	0.150847	0.0503114	up	no	chr1:155897808-155911404,-
KHDC4	1623	1581	1653	1553	1645	1736	1799	1394	1502	-0.0275447	0.773711	down	no	chr1:155913045-155934413,-
SNORA80E	4	0	1	2	2	4	2	4	6	-1.19454	0.330346	down	no	chr1:155919909-155920045,-
ARHGEF2	2452	2381	2384	2382	2692	2724	2702	2291	2609	-0.104039	0.0666694	down	no	chr1:155946851-156007070,-
AL355388.2	10	9	15	14	7	16	13	12	8	-0.184689	0.804469	down	no	chr1:155978799-155982986,+
AL355388.3	8	4	3	9	12	1	8	3	7	0.575641	0.561622	up	no	chr1:156001953-156033342,+
SSR2	1455	1356	1392	1386	1373	1335	1397	1136	1216	0.100036	0.143889	up	no	chr1:156009048-156020951,-
UBQLN4	2029	2201	2036	2102	2259	2232	2241	1597	2069	0.0338877	0.741443	up	no	chr1:156035299-156053798,-
CHCHD2P6	2	6	5	6	6	5	7	5	14	-0.663818	0.435263	down	no	chr1:15604597-15605043,+
LAMTOR2	655	657	468	620	537	683	661	513	598	-0.0946988	0.509507	down	no	chr1:156054752-156058510,+
RAB25	702	751	659	650	714	543	654	747	635	0.0652721	0.683742	up	no	chr1:156061160-156070504,+
MEX3A	4461	4325	3960	4171	4538	4067	4887	4303	4382	-0.0749832	0.281272	down	no	chr1:156072013-156082465,-
LMNA	1324	1362	1286	1282	1378	1391	1434	1334	1533	-0.136992	0.0293704	down	no	chr1:156082573-156140089,+
SEMA4A	182	206	188	227	201	339	270	222	288	-0.509905	5.31535e-05	down	no	chr1:156147366-156177752,+
DDI2	3364	3649	3421	3592	3714	3608	4244	3650	3718	-0.135233	0.0121378	down	no	chr1:15617458-15669044,+
SLC25A44	1209	1327	1215	1244	1332	1438	1587	1292	1441	-0.218882	1.73419e-05	down	no	chr1:156193932-156212796,+
PMF1	298	324	248	271	304	296	291	269	287	-0.0197388	0.910461	down	no	chr1:156212993-156240042,+
BGLAP	3	1	1	1	0	6	4	3	2	-1.67042	NA	down	no	chr1:156242184-156243317,+
PAQR6	122	134	125	114	110	173	170	133	136	-0.369822	0.0136756	down	no	chr1:156243320-156248117,-
SMG5	5640	6070	5613	5724	6219	6132	6083	4995	5781	-0.00652917	0.933803	down	no	chr1:156249224-156282825,-
TMEM79	48	44	63	47	48	49	86	61	62	-0.395553	0.132955	down	no	chr1:156282935-156293185,+
GLMP	929	919	758	832	915	857	936	688	833	0.0403399	0.719093	up	no	chr1:156290089-156295689,-
CCT3	17667	18240	17570	17143	18246	16465	17587	13977	16590	0.106383	0.00425753	up	no	chr1:156308968-156367873,-
TSACC	43	31	27	29	36	47	54	34	29	-0.333073	0.338848	down	no	chr1:156337314-156346995,+
RHBG	22	25	19	25	22	19	31	12	23	0.0667011	0.910378	up	no	chr1:156369211-156385219,+
C1orf61	64	80	64	65	72	85	78	110	130	-0.590858	0.00648102	down	no	chr1:156404250-156456763,-
MEF2D	712	754	784	798	796	783	683	588	636	0.160526	0.0879178	up	no	chr1:156463727-156500779,-
IQGAP3	1397	1464	1304	1331	1441	1339	1374	949	1234	0.152036	0.0545822	up	no	chr1:156525405-156572604,-
NAXE	1543	1543	1293	1448	1497	1408	1478	1189	1356	0.0767478	0.300558	up	no	chr1:156591762-156594299,+
GPATCH4	3430	3542	3344	3431	3650	3276	3543	3020	3474	0.0303776	0.601168	up	no	chr1:156594487-156601496,-
HAPLN2	4	2	0	4	2	1	4	2	1	0.238835	NA	up	no	chr1:156619331-156625725,+
BCAN	56	37	43	50	67	117	128	126	96	-1.24454	1.21615e-10	down	yes	chr1:156641390-156659532,+
AL365181.3	10	13	8	3	6	7	3	9	10	0.0899755	0.934184	up	no	chr1:156641666-156644887,-
NES	16951	17037	16603	16749	17658	12961	14179	15620	13450	0.232091	0.00412645	up	no	chr1:156668763-156677407,-
AL590666.4	1	4	1	10	3	2	2	1	1	1.31691	0.337713	up	no	chr1:156689676-156704757,+
CRABP2	1892	1626	1843	1736	1752	1891	2200	2258	2040	-0.283275	0.00132974	down	no	chr1:156699606-156705816,-
AL590666.1	3	6	7	2	4	8	8	9	6	-0.855293	0.282661	down	no	chr1:156712212-156713174,-
ISG20L2	2017	2137	2071	2001	2212	1999	2199	1806	1923	0.0421428	0.517521	up	no	chr1:156721891-156728799,-
RRNAD1	365	300	288	340	370	301	385	324	339	-0.054066	0.742289	down	no	chr1:156728442-156736960,+
MRPL24	617	620	558	614	599	545	643	626	588	-0.0343427	0.795843	down	no	chr1:156737303-156741590,-
HDGF	11021	11691	10710	11244	11673	14402	12963	10273	11875	-0.16664	0.015031	down	no	chr1:156742109-156766925,-
PRCC	1796	1822	1665	1806	2059	2034	2124	1633	1885	-0.100628	0.158141	down	no	chr1:156750610-156800815,+
SH2D2A	117	107	98	96	96	100	90	93	71	0.179549	0.424718	up	no	chr1:156806243-156816862,-
NTRK1	0	2	2	1	3	3	6	4	6	-1.60262	0.143508	down	no	chr1:156815640-156881850,+
INSRR	1	2	1	2	1	4	8	3	4	-1.7804	0.104457	down	no	chr1:156840063-156859117,-
PLEKHM2	1452	1509	1399	1486	1666	1547	1586	1312	1509	-0.0199985	0.823709	down	no	chr1:15684320-15734769,+
PEAR1	26	28	26	26	32	23	55	26	38	-0.386441	0.310466	down	no	chr1:156893698-156916434,+
LRRC71	5	8	0	5	7	13	3	3	1	-0.0425001	0.978524	down	no	chr1:156920632-156933094,+
ARHGEF11	2361	2309	2255	2313	2410	2526	2694	2287	2268	-0.102387	0.0708564	down	no	chr1:156934840-157045370,-
AL157713.1	19	32	17	25	14	39	21	19	16	-0.183607	0.758063	down	no	chr1:157059232-157060762,-
ETV3L	15	22	12	16	9	6	16	12	16	0.211573	0.764068	up	no	chr1:157092043-157112412,-
ETV3	1567	1596	1421	1433	1502	1374	1459	1319	1479	0.0601287	0.420744	up	no	chr1:157121191-157138474,-
AL450998.3	6	8	3	6	12	20	16	11	6	-0.95559	0.132766	down	no	chr1:15720312-15736896,-
LINC02772	37	21	27	22	26	2	10	7	2	2.31076	2.09422e-06	up	yes	chr1:157273760-157283968,+
AL138900.2	10	11	2	6	8	1	4	5	0	1.5136	0.114271	up	no	chr1:157287267-157310655,-
SLC25A34	21	31	31	25	17	23	23	33	15	0.0462307	0.942575	up	no	chr1:15736258-15741392,+
AL645728.1	20	42	17	32	24	24	21	22	26	0.176446	0.737405	up	no	chr1:1574102-1577075,+
TMEM82	18	12	22	17	17	18	24	13	11	0.0370795	0.958226	up	no	chr1:15742499-15747982,+
FCRL5	103	140	96	92	105	41	50	28	27	1.52477	2.73109e-13	up	yes	chr1:157513377-157552515,-
FBLIM1	2484	2607	2360	2498	2705	1792	1926	1883	1804	0.413028	1.08759e-13	up	no	chr1:15756607-15786594,+
AL135929.1	4	3	3	3	4	2	1	0	1	1.74034	NA	up	no	chr1:157636300-157640301,-
AL356276.2	4	8	3	2	4	2	2	0	2	1.45983	0.229973	up	no	chr1:157709086-157709643,+
KIRREL1	3728	4039	3862	3706	4108	3624	3855	3126	3486	0.110024	0.0159581	up	no	chr1:157993273-158100262,+
UQCRHL	188	146	127	153	171	174	169	120	165	-0.0305503	0.902875	down	no	chr1:15807169-15809348,-
ELL2P1	4	9	3	6	4	2	4	3	3	0.758524	0.466928	up	no	chr1:158175850-158177755,-
CD1D	47	42	45	31	34	75	84	73	82	-1.01299	9.11074e-07	down	yes	chr1:158179947-158184896,+
AL450998.1	4	8	0	1	6	10	2	3	5	-0.447093	0.742289	down	no	chr1:15828232-15828669,+
CD1C	0	7	6	6	5	3	2	5	4	0.405695	0.748956	up	no	chr1:158289923-158294774,+
AL450998.2	89	141	96	123	114	103	121	97	94	0.084305	0.74713	up	no	chr1:15834474-15848147,-
SPEN	3291	3356	3125	3498	3483	3819	4284	3807	3781	-0.262503	1.77977e-07	down	no	chr1:15847707-15940456,+
IFI16	74	79	70	70	78	44	49	51	69	0.441812	0.0501071	up	no	chr1:158999968-159055155,+
AIM2	39	40	33	29	26	43	32	24	38	-0.0666032	0.889739	down	no	chr1:159062484-159147096,-
RAD1P2	8	6	9	3	4	4	7	3	3	0.477672	0.642193	up	no	chr1:159081133-159081795,-
CADM3	90	77	105	98	130	123	118	86	112	-0.16454	0.49157	down	no	chr1:159171609-159203313,+
CADM3-AS1	5	9	1	1	2	2	13	2	4	-0.549159	0.68431	down	no	chr1:159194325-159207973,-
ACKR1	6	7	13	8	10	17	11	3	19	-0.52383	0.473033	down	no	chr1:159203307-159206500,+
ZBTB17	620	524	580	564	613	497	570	427	522	0.172796	0.0609796	up	no	chr1:15941869-15976132,-
DUSP23	397	440	344	325	388	482	441	279	445	-0.148048	0.360851	down	no	chr1:159780932-159782543,+
FNDC10	184	180	156	205	186	298	292	245	242	-0.59645	1.30825e-07	down	no	chr1:1598012-1600135,-
CFAP45	7	5	8	8	16	10	13	6	6	-0.0177496	0.986467	down	no	chr1:159872364-159900165,-
TAGLN2	2505	2519	2310	2533	2482	1826	2042	1778	1928	0.349322	6.14702e-14	up	no	chr1:159918107-159925732,-
IGSF9	1019	953	964	1026	1130	1456	1366	954	1190	-0.313822	0.000490007	down	no	chr1:159927039-159945613,-
KCNJ10	11	19	35	28	36	49	43	32	46	-0.749028	0.0352454	down	no	chr1:159998651-160070160,-
PIGM	768	841	719	755	794	838	960	798	853	-0.186798	0.00497246	down	no	chr1:160024953-160031990,-
AL691432.4	15	15	16	17	10	13	15	12	11	0.165499	0.80211	up	no	chr1:1600314-1602703,+
KCNJ9	6	13	3	13	7	10	14	10	12	-0.485967	0.491815	down	no	chr1:160081538-160090563,+
IGSF8	2114	2314	2143	2123	2352	2450	2694	2163	2478	-0.179653	9.10847e-05	down	no	chr1:160091340-160098943,-
ATP1A2	2953	2932	2769	2825	3067	2845	3117	2293	2710	0.0557911	0.404155	up	no	chr1:160115759-160143591,+
HSPB7	8	11	4	7	11	11	14	7	14	-0.517953	0.437318	down	no	chr1:16014028-16019594,-
ATP1A4	23	13	14	15	23	13	11	8	10	0.712612	0.154878	up	no	chr1:160151570-160186977,+
CLCNKA	32	24	18	18	19	21	16	28	25	-0.0653897	0.915752	down	no	chr1:16018875-16034050,+
CASQ1	53	57	40	55	42	34	40	31	45	0.365642	0.211935	up	no	chr1:160190575-160201886,+
AL121987.2	13	18	8	10	24	28	25	19	38	-0.95075	0.0228404	down	no	chr1:160202199-160208869,-
PEA15	2777	2988	2723	2945	3080	2505	3163	2575	3061	0.00550097	0.961876	up	no	chr1:160205337-160215376,+
DCAF8	1049	1046	1037	996	1142	1086	1143	910	1029	-0.0157528	0.873928	down	no	chr1:160215715-160262531,-
AL139011.1	4	7	6	1	3	6	7	3	5	-0.345315	0.762927	down	no	chr1:160261741-160263328,+
RPSAP18	6	3	0	2	1	1	2	7	1	-0.276386	NA	down	no	chr1:160266340-160267225,-
PEX19	1676	1722	1639	1654	1679	1402	1649	1414	1639	0.0999416	0.138538	up	no	chr1:160276812-160286348,-
COPA	5843	5972	5643	5587	5959	5774	6168	5281	5895	-0.0284227	0.553774	down	no	chr1:160288594-160343273,-
SUMO1P3	4	7	3	9	8	14	7	7	10	-0.652323	0.379543	down	no	chr1:160317403-160317706,+
NCSTN	2511	2720	2478	2502	2492	2442	2564	2073	2365	0.0737398	0.193039	up	no	chr1:160343316-160358952,+
NHLH1	16	6	7	22	20	36	25	40	35	-1.30697	0.00137411	down	yes	chr1:160367071-160372846,+
VANGL2	4784	4873	4579	4675	5065	5544	6362	5419	5739	-0.300122	6.50188e-15	down	no	chr1:160400564-160428670,+
CLCNKB	70	84	64	65	78	35	64	52	66	0.377514	0.13408	up	no	chr1:16043736-16057308,+
FAM131C	10	4	12	6	11	11	7	8	5	0.114775	0.906303	up	no	chr1:16057769-16073651,-
AL121985.1	3	6	6	5	1	5	8	7	4	-0.545115	0.5864	down	no	chr1:160670778-160699761,+
CD48	2	3	1	0	1	4	4	4	9	-1.94601	0.0730637	down	no	chr1:160678746-160711831,-
AL354714.2	59	59	63	69	67	68	75	73	59	-0.152364	0.576147	down	no	chr1:160894980-160896076,+
AL354714.1	1	4	0	4	8	0	1	2	0	2.11044	NA	up	no	chr1:160932465-160949922,+
ITLN2	143	127	123	115	155	88	96	68	73	0.674914	2.1768e-05	up	no	chr1:160945025-160954809,-
F11R	2920	3082	2953	3020	3091	2784	3113	3162	2842	-0.0209703	0.853479	down	no	chr1:160995211-161021343,-
AL591806.4	5	8	3	1	0	2	3	2	2	0.563896	0.715428	up	no	chr1:160997957-161038962,-
TSTD1	162	188	132	156	129	140	147	154	151	0.0136763	0.959427	up	no	chr1:161037631-161038977,-
USF1	2056	2240	1880	1945	2082	2061	2030	1455	2044	0.0754561	0.452475	up	no	chr1:161039251-161045977,-
ARHGAP30	26	18	17	18	29	15	12	12	11	0.751745	0.0862583	up	no	chr1:161046946-161069970,-
NECTIN4	20	24	22	22	19	2	7	24	5	1.09713	0.0691966	up	no	chr1:161070998-161089558,-
KLHDC9	120	146	105	116	123	130	131	90	94	0.102305	0.66518	up	no	chr1:161098361-161100346,+
PFDN2	1082	1244	1068	1097	1127	1143	1264	963	1114	-0.028085	0.771733	down	no	chr1:161100556-161118055,-
NIT1	741	715	705	733	705	598	660	535	594	0.238487	0.000552346	up	no	chr1:161118086-161125445,+
DEDD	584	600	479	576	544	528	618	477	600	-0.029606	0.831485	down	no	chr1:161120974-161132688,-
UFC1	701	723	679	699	689	733	687	622	716	-0.0159842	0.893012	down	no	chr1:161152776-161158856,+
USP21	672	596	547	589	590	802	825	680	773	-0.395308	2.91042e-08	down	no	chr1:161159450-161165723,+
PPOX	537	543	434	473	468	635	637	514	588	-0.306089	0.00031838	down	no	chr1:161166056-161178013,+
B4GALT3	704	689	692	665	759	772	865	694	771	-0.176574	0.0103518	down	no	chr1:161171310-161177968,-
ADAMTS4	407	381	361	383	372	253	309	356	316	0.262598	0.0478235	up	no	chr1:161184302-161199054,-
NDUFS2	3207	3200	3004	3096	3002	3042	3380	2854	3204	-0.0413216	0.521886	down	no	chr1:161197104-161214395,+
FCER1G	2	6	4	7	6	5	2	2	8	0.200096	0.874856	up	no	chr1:161215234-161220699,+
APOA2	2	5	1	6	2	1	5	1	0	0.864319	NA	up	no	chr1:161222292-161223631,-
TOMM40L	405	458	432	382	462	438	403	353	412	0.0572657	0.663741	up	no	chr1:161225939-161230746,+
NR1I3	36	18	22	23	27	37	39	36	30	-0.52913	0.121702	down	no	chr1:161229666-161238302,-
EPHA2	881	945	1056	1006	1045	999	1125	1191	1077	-0.193703	0.0615037	down	no	chr1:16124337-16156069,-
PCP4L1	48	41	28	29	27	25	43	29	28	0.116992	0.804479	up	no	chr1:161258745-161285450,+
MPZ	189	189	196	198	232	103	102	83	91	1.05049	2.64567e-16	up	yes	chr1:161304735-161309972,-
SDHC	4385	4479	4252	4027	4390	3683	4251	3777	4135	0.0854103	0.161649	up	no	chr1:161314257-161375340,+
AL691432.2	73	78	78	65	92	83	84	46	94	-0.0185892	0.959465	down	no	chr1:1613758-1615795,-
AL592295.4	3	4	4	1	1	4	4	5	2	-0.568127	0.662268	down	no	chr1:161399409-161422424,+
FCGR2A	3	4	6	5	3	3	1	4	3	0.56604	0.642193	up	no	chr1:161505430-161524013,+
MIB2	613	634	775	610	791	928	845	657	616	-0.183894	0.206277	down	no	chr1:1615415-1630610,+
AL451042.2	2	2	1	5	3	6	0	5	1	-0.272053	0.874875	down	no	chr1:16155211-16157329,+
FCRLB	3	7	3	6	4	7	8	12	9	-1.015	0.157924	down	no	chr1:161721563-161728143,+
DUSP12	939	975	914	926	856	881	934	759	911	0.0500163	0.600785	up	no	chr1:161749758-161757238,+
AL359541.1	7	6	2	0	5	0	0	7	1	0.879755	0.606408	up	no	chr1:161765325-161766227,-
ATF6	1385	1639	1521	1382	1535	959	1188	1062	1113	0.430322	1.63185e-09	up	no	chr1:161766320-161964070,+
AL391825.1	4	4	3	7	8	5	3	6	9	-0.191095	0.866436	down	no	chr1:161890833-161892196,+
ARHGEF19	2100	2152	2236	2227	2260	2042	2112	1601	1893	0.169418	0.00503069	up	no	chr1:16197854-16212652,-
OLFML2B	254	270	265	247	255	167	209	203	210	0.352668	0.00304447	up	no	chr1:161983192-162023854,-
NOS1AP	211	211	255	228	262	295	236	302	255	-0.262973	0.0890394	down	no	chr1:162069691-162370475,+
ANO7L1	7	3	4	2	5	2	5	3	3	0.340668	0.789033	up	no	chr1:16215909-16228027,-
CPLANE2	51	54	67	48	54	60	56	55	65	-0.140811	0.648945	down	no	chr1:16231692-16237183,-
RNA5SP61	4	8	5	1	2	2	6	9	11	-0.856101	0.378068	down	no	chr1:162338643-162338742,+
MIR556	3	0	2	0	2	4	3	7	1	-1.48169	NA	down	no	chr1:162342546-162342640,+
SPATA46	11	6	12	6	11	18	5	7	23	-0.560114	0.441451	down	no	chr1:162373203-162376854,-
C1orf226	580	579	621	587	593	527	652	738	612	-0.136582	0.338055	down	no	chr1:162378841-162386812,+
MT1XP1	2	9	11	15	13	7	13	37	27	-1.1387	0.0780201	down	no	chr1:16241213-16241398,-
FBXO42	1025	951	928	856	1026	990	1084	898	934	-0.0621918	0.492909	down	no	chr1:16246840-16352480,-
UHMK1	2120	2152	2167	2114	2319	1794	2292	2025	2029	0.0603651	0.513158	up	no	chr1:162497251-162529631,+
UAP1	1106	1248	1210	1166	1177	986	1082	871	1038	0.216932	0.000464216	up	no	chr1:162561506-162599842,+
AL596325.2	8	4	5	2	6	3	6	8	2	0.0264845	0.984834	up	no	chr1:162593103-162593754,+
DDR2	172	197	200	196	197	69	127	108	118	0.83315	7.92986e-08	up	no	chr1:162631373-162787405,+
HSD17B7	657	652	619	699	771	454	440	254	371	0.81449	1.23307e-13	up	no	chr1:162790702-162812817,+
RGS4	19	21	16	10	5	5	5	3	5	1.63086	0.0102201	up	yes	chr1:163068775-163076802,+
RGS5	1686	1837	1663	1709	1798	1271	1605	1144	1314	0.35295	4.06016e-09	up	no	chr1:163111121-163321791,-
MMP23B	6	11	52	17	37	32	13	14	14	0.402415	0.727215	up	no	chr1:1632163-1635263,+
AL592435.1	31	33	26	22	34	21	18	18	19	0.582715	0.10937	up	no	chr1:163244505-163321894,-
NUF2	1320	1338	1220	1235	1280	803	901	723	788	0.637259	3.66756e-33	up	no	chr1:163266576-163355764,+
CDK11B	1699	1768	1582	1627	1736	1773	1859	1437	1689	-0.0376664	0.617718	down	no	chr1:1635227-1659012,-
SZRD1	2490	2520	2287	2352	2530	2402	2510	2195	2380	0.00398709	0.959657	up	no	chr1:16352575-16398145,+
SPATA21	3	6	2	3	6	1	2	2	1	1.3711	0.259905	up	no	chr1:16387117-16437424,-
NECAP2	1047	956	962	918	990	641	788	660	728	0.435639	1.30872e-10	up	no	chr1:16440721-16460078,+
PBX1	11077	11211	10426	10590	11306	9916	10642	9296	10112	0.0939156	0.00721582	up	no	chr1:164555584-164899296,+
LINC01772	7	8	12	10	7	9	11	11	16	-0.449782	0.494526	down	no	chr1:16460948-16468481,+
CROCCP3	118	121	99	106	109	149	123	99	97	-0.113599	0.631298	down	no	chr1:16467436-16499257,-
AL391001.1	14	18	22	17	20	26	31	27	24	-0.602614	0.105506	down	no	chr1:164680085-164680799,+
LMX1A	9	3	2	3	5	4	8	6	5	-0.419866	0.693383	down	no	chr1:165201867-165356715,-
LINC01783	14	21	8	18	16	12	5	8	9	0.814929	0.146938	up	no	chr1:16533886-16536172,-
NBPF1	1129	1155	1080	1089	1117	1501	1552	1236	1401	-0.38451	5.82046e-14	down	no	chr1:16562319-16613562,-
MGST3	1333	1344	1225	1229	1375	1212	1376	1158	1304	0.00969933	0.920288	up	no	chr1:165631213-165661796,+
ALDH9A1	2873	2909	2686	2672	2816	2578	2901	2240	2726	0.0649663	0.282296	up	no	chr1:165662216-165698863,-
TMCO1	2024	2025	1820	1904	2006	1807	1921	1672	1917	0.0622427	0.320183	up	no	chr1:165724293-165827755,-
TMCO1-AS1	2	2	3	9	7	16	3	5	4	-0.642912	0.546824	down	no	chr1:165768929-165775176,+
UCK2	2134	2184	1901	2083	2294	1985	2286	1853	2051	0.0188952	0.826027	up	no	chr1:165827614-165911618,+
AL358115.1	53	24	23	57	35	64	62	40	49	-0.509832	0.149578	down	no	chr1:165889725-165900995,-
FO704657.1	1	3	6	2	4	10	0	8	0	-0.564521	0.723834	down	no	chr1:1659325-1662602,+
SLC35E2B	1439	1426	1429	1390	1538	1549	1647	1354	1580	-0.118096	0.0336413	down	no	chr1:1659529-1692795,-
FAM78B	70	65	60	79	47	105	93	87	97	-0.605692	0.00221443	down	no	chr1:166057426-166166969,-
CROCCP2	677	752	701	698	790	639	666	539	566	0.231223	0.00165298	up	no	chr1:16618253-16657232,-
AL596087.1	390	377	362	347	410	359	380	331	434	-0.0296472	0.848567	down	no	chr1:166275629-166277597,-
MST1P2	60	76	70	70	58	88	92	78	81	-0.375912	0.0623384	down	no	chr1:16645622-16650289,+
AL021920.2	13	10	7	13	11	18	15	18	14	-0.628988	0.216592	down	no	chr1:16681097-16688749,-
POGK	3203	3289	3209	3355	3329	3145	3565	3169	3252	-0.0370476	0.59292	down	no	chr1:166839447-166856344,+
EIF1AXP1	564	693	555	597	605	558	662	484	628	0.017196	0.906941	up	no	chr1:16685621-16686055,-
TADA1	1020	1071	1066	1061	1070	1125	1147	966	1159	-0.0883658	0.209668	down	no	chr1:166856510-166876264,-
DUTP6	6	9	5	6	6	9	7	8	8	-0.360953	0.664624	down	no	chr1:166868748-166869209,+
ESPNP	62	66	76	94	93	146	90	115	88	-0.530079	0.0226281	down	no	chr1:16687339-16720157,-
ILDR2	66	69	68	86	77	132	150	157	130	-0.996549	4.07098e-10	down	no	chr1:166895711-166975540,-
MAEL	3	0	3	1	4	4	5	5	7	-1.29107	0.209711	down	no	chr1:166975582-167022214,+
GPA33	11	10	9	12	9	5	5	2	5	1.23714	0.0630034	up	no	chr1:167052836-167166479,-
DUSP27	14	13	6	9	8	11	3	6	10	0.373561	0.649155	up	no	chr1:167094075-167129165,+
AL691432.1	33	28	41	33	41	45	70	32	48	-0.490798	0.104565	down	no	chr1:1671990-1674397,+
AL451050.2	46	51	39	61	36	56	41	12	30	0.409227	0.334691	up	no	chr1:167219831-167220512,-
POU2F1	6635	6624	5979	6510	6696	6013	7051	5923	6207	0.00914432	0.909181	up	no	chr1:167220876-167427345,+
AL136984.1	18	11	7	10	12	15	20	15	18	-0.584227	0.254849	down	no	chr1:167379108-167381000,+
AL021920.3	6	6	4	2	0	5	5	2	2	0.0226898	0.989226	up	no	chr1:16739938-16750589,-
CROCC	1854	2023	1757	1920	2043	2650	2346	1789	2089	-0.239648	0.00384685	down	no	chr1:16740273-16972964,+
CD247	51	59	46	39	44	66	61	50	48	-0.268099	0.34255	down	no	chr1:167430640-167518610,-
CREG1	895	947	1421	927	1017	1140	860	692	808	0.224676	0.440819	up	no	chr1:167529117-167553805,-
MST1L	102	94	125	105	99	115	83	85	94	0.122293	0.632221	up	no	chr1:16754910-16770237,-
RCSD1	30	11	14	32	12	16	25	21	18	-0.0429513	0.954987	down	no	chr1:167630093-167708696,+
MPZL1	2716	2727	2776	2889	2847	2414	2752	2244	2320	0.166465	0.00190046	up	no	chr1:167721192-167791919,+
ADCY10	6	9	10	7	14	12	22	6	13	-0.542994	0.404057	down	no	chr1:167809386-167914215,-
MPC2	216	237	217	243	211	211	213	155	210	0.158631	0.271605	up	no	chr1:167916675-167937072,-
DCAF6	729	660	672	591	686	575	756	601	637	0.0236464	0.869397	up	no	chr1:167935783-168075843,+
GCSHP5	128	141	142	122	121	154	141	107	149	-0.105079	0.612996	down	no	chr1:168055901-168056422,-
GPR161	735	849	777	773	840	859	927	711	745	-0.0598341	0.548837	down	no	chr1:168079543-168137667,-
TIPRL	1533	1676	1584	1475	1572	1376	1476	1236	1492	0.135671	0.028521	up	no	chr1:168178962-168202109,+
SFT2D2	980	860	859	918	960	979	1154	1030	928	-0.195058	0.0202146	down	no	chr1:168225938-168253021,+
TBX19	11	9	8	10	11	21	23	16	10	-0.866699	0.0765266	down	no	chr1:168280877-168314426,+
BX284668.2	27	15	14	18	14	14	11	14	22	0.169763	0.793387	up	no	chr1:16870945-16883659,+
BX284668.5	20	10	16	11	19	14	10	15	21	-0.021806	0.977178	down	no	chr1:16887577-16889706,-
BX284668.6	3	4	1	3	7	0	0	2	0	2.79279	NA	up	no	chr1:16904339-16904776,-
ATP1B1	1692	1841	1718	1777	1788	2340	2468	2217	2228	-0.426566	5.39269e-20	down	no	chr1:169105697-169132722,+
NME7	593	665	577	639	681	515	594	368	524	0.307659	0.00125968	up	no	chr1:169132531-169367948,-
BLZF1	634	622	591	577	644	522	596	522	641	0.0713466	0.510696	up	no	chr1:169367970-169396540,+
CCDC181	204	197	185	223	194	190	200	161	220	0.0259336	0.900848	up	no	chr1:169394870-169460669,-
SLC19A2	1580	1633	1489	1585	1702	1805	1883	1633	1756	-0.181344	0.000182492	down	no	chr1:169463909-169485944,-
AL021068.1	7	15	6	13	5	15	20	16	18	-0.939649	0.0660793	down	no	chr1:169474060-169474159,-
Z99572.1	95	125	101	72	91	81	101	102	140	-0.169413	0.546256	down	no	chr1:169486076-169500182,+
F5	5	2	5	3	7	2	1	4	2	0.914248	0.430615	up	no	chr1:169511953-169586588,-
C1orf112	1007	1032	879	904	907	807	856	588	791	0.286015	0.000545506	up	no	chr1:169662007-169854080,+
SELL	3	11	1	4	5	1	3	2	3	1.05207	0.369651	up	no	chr1:169690665-169711702,-
MFAP2	1293	1340	1101	1210	1156	1319	1239	888	1094	0.0753701	0.531654	up	no	chr1:16974502-16980632,-
AL049569.1	8	5	8	11	6	5	8	6	13	-0.101536	0.918804	down	no	chr1:16978926-17005091,+
METTL18	294	279	237	241	257	209	238	190	229	0.240239	0.0466263	up	no	chr1:169792529-169794963,-
SCYL3	305	311	306	284	307	270	297	209	268	0.183242	0.105783	up	no	chr1:169849631-169894267,-
ATP13A2	1662	1640	1574	1643	1715	1879	1658	1318	1490	0.0229429	0.851629	up	no	chr1:16985958-17011928,-
RN7SL333P	12	6	7	14	5	8	18	10	10	-0.406929	0.580385	down	no	chr1:169859756-169860052,+
KIFAP3	159	175	133	193	122	136	168	105	131	0.186631	0.387714	up	no	chr1:169921326-170085208,-
MMP23A	0	5	0	6	1	2	12	26	1	-2.18731	0.249141	down	no	chr1:1699942-1701782,+
METTL11B	12	11	9	7	9	6	16	8	12	-0.154901	0.849561	down	no	chr1:170146001-170167790,+
SDHB	1513	1701	1644	1566	1500	1285	1545	1179	1489	0.175421	0.0205458	up	no	chr1:17018722-17054170,-
CDK11A	10	6	3	5	3	9	8	4	4	-0.235078	0.828834	down	no	chr1:1702379-1724357,-
AL031282.2	9	11	12	15	19	20	15	16	14	-0.337797	0.554036	down	no	chr1:1702736-1737688,-
GORAB-AS1	9	19	9	10	13	14	8	19	15	-0.276687	0.687443	down	no	chr1:170460453-170532647,-
GORAB	444	474	413	411	496	415	431	399	469	0.0268115	0.851121	up	no	chr1:170532129-170553446,+
PRRX1	5	10	10	6	9	6	12	23	7	-0.645621	0.373461	down	no	chr1:170662728-170739421,+
PADI2	64	60	60	66	60	127	119	162	105	-1.09343	6.2409e-09	down	yes	chr1:17066761-17119451,-
BX284613.2	9	9	17	15	10	1	5	16	10	0.525324	0.527501	up	no	chr1:170748573-171251857,-
FMO2	3	7	4	3	1	3	3	1	3	0.503439	0.715428	up	no	chr1:171185249-171212686,+
FMO1	8	5	5	2	2	4	5	4	4	0.0194815	0.989011	up	no	chr1:171248471-171285978,+
FMO4	75	85	85	91	95	33	56	69	53	0.666222	0.00383886	up	no	chr1:171314183-171342084,+
AL031274.1	13	21	10	6	16	6	11	15	7	0.384987	0.597288	up	no	chr1:171339299-171339959,+
PRRC2C	19094	19548	18179	18415	19488	15180	17330	14805	15567	0.235015	2.05677e-11	up	no	chr1:171485551-171593511,+
PFN1P1	56	51	24	42	47	57	53	38	58	-0.259982	0.444188	down	no	chr1:171670517-171670939,-
VAMP4	330	337	264	256	289	282	323	244	320	-0.017562	0.928968	down	no	chr1:171700160-171742074,-
EEF1AKNMT	2504	2681	2388	2506	2618	2508	2722	2344	2418	-0.0105515	0.891484	down	no	chr1:171781660-171814023,+
DNM3	97	98	110	116	92	102	97	64	109	0.114896	0.659671	up	no	chr1:171841498-172418466,+
PADI1	21	17	18	15	22	7	7	21	13	0.57481	0.297135	up	no	chr1:17205128-17246007,+
DNM3OS	10	2	0	7	2	1	1	1	1	2.03878	0.155867	up	no	chr1:172138397-172144840,-
PIGC	707	686	642	627	657	609	656	578	623	0.0725969	0.429041	up	no	chr1:172370189-172444086,-
AL031282.1	5	8	2	10	7	6	8	4	3	0.258232	0.809707	up	no	chr1:1724512-1737251,+
SLC35E2A	156	171	150	165	190	164	153	135	147	0.117394	0.498058	up	no	chr1:1724838-1745999,-
PADI3	64	88	74	54	63	34	37	54	38	0.706679	0.00576757	up	no	chr1:17249098-17284233,+
SUCO	2975	3037	2876	2929	3090	2864	3263	2640	3041	-0.018141	0.78543	down	no	chr1:172532349-172611833,+
PADI4	4	3	3	7	4	5	1	4	1	0.563238	0.657594	up	no	chr1:17308195-17364004,+
GOT2P2	1	1	4	7	2	1	0	3	2	0.946666	NA	up	no	chr1:173141100-173142350,-
TNFSF4	7	8	8	8	11	5	10	23	13	-0.663666	0.328282	down	no	chr1:173183731-173207331,-
AL645568.1	117	115	92	92	119	181	160	128	153	-0.572613	0.000102641	down	no	chr1:173417793-173489407,-
PRDX6	10267	10676	9239	10105	9975	10764	11631	9156	9906	-0.0755518	0.188301	down	no	chr1:173477330-173488815,+
ANKRD45	5	11	14	8	3	4	7	0	10	0.640627	0.522292	up	no	chr1:173608336-173669851,-
KLHL20	613	753	669	660	650	600	629	544	747	0.0531176	0.705042	up	no	chr1:173714941-173786692,+
CENPL	608	578	608	587	598	553	591	517	593	0.0471522	0.660938	up	no	chr1:173799550-173824720,-
DARS2	2007	2073	2136	2054	2224	1479	1588	1288	1355	0.523926	1.34255e-25	up	no	chr1:173824653-173858808,+
GAS5	7112	7289	6855	6935	6956	7078	7128	6454	7234	-0.0232336	0.717846	down	no	chr1:173858559-173868882,-
GAS5-AS1	24	19	10	19	25	29	19	15	16	-0.0605165	0.928404	down	no	chr1:173862473-173863941,+
ZBTB37	1134	1247	1181	1149	1297	1243	1368	1253	1266	-0.129867	0.0502815	down	no	chr1:173868082-173903549,+
RC3H1	1284	1375	1296	1379	1430	1258	1477	1191	1271	0.0256775	0.773235	up	no	chr1:173931214-174022297,-
LINC02776	3	3	6	1	0	4	1	1	3	0.187012	NA	up	no	chr1:174022509-174022985,+
RCC2	27074	28332	27451	27491	30611	30853	27320	23784	25166	0.0400229	0.663122	up	no	chr1:17406760-17439677,-
RABGAP1L-DT	2	4	2	3	2	0	3	2	3	0.346659	NA	up	no	chr1:174110268-174160165,-
RABGAP1L	4330	4355	4058	4094	4237	5656	6147	5191	5892	-0.474208	6.50847e-42	down	no	chr1:174159410-174995308,+
RABGAP1L-IT1	3	2	3	4	5	1	4	5	3	0.0214031	0.989301	up	no	chr1:174896958-174897996,+
Z99127.1	2	6	7	3	0	2	0	0	1	2.24148	NA	up	no	chr1:174934947-174954261,-
Z99127.4	2	4	3	7	6	5	1	4	5	0.183137	0.891765	up	no	chr1:174998353-174999623,-
CACYBP	5025	5313	4700	4946	5017	5073	5396	4395	5185	-0.0359424	0.531792	down	no	chr1:174999163-175012027,+
MRPS14	948	976	898	902	909	861	875	681	840	0.155129	0.0279314	up	no	chr1:175010789-175023425,-
TNN	38	27	30	29	32	19	29	24	22	0.375928	0.315951	up	no	chr1:175067833-175148075,+
NADK	1730	1816	1611	1757	1787	2096	2057	1611	1753	-0.142336	0.0377217	down	no	chr1:1751232-1780457,-
KIAA0040	618	625	566	597	579	462	522	403	543	0.275904	0.000964209	up	no	chr1:175156986-175192999,-
ARHGEF10L	1353	1472	1357	1460	1560	1358	1273	1044	1281	0.18459	0.00697533	up	no	chr1:17539698-17697874,+
LINC02803	0	2	4	4	3	3	6	0	1	0.06805	NA	up	no	chr1:175904762-175921057,-
COP1	1315	1422	1623	1292	1345	1269	1174	1024	1162	0.242196	0.00622298	up	no	chr1:175944831-176207286,-
AL590723.1	4	11	12	8	10	5	11	7	3	0.440877	0.601168	up	no	chr1:176017277-176018760,+
AL591043.2	5	8	10	5	7	7	1	4	4	0.765004	0.394869	up	no	chr1:176207648-176447919,+
PAPPA2	42	35	38	47	36	34	28	22	26	0.495803	0.113537	up	no	chr1:176463171-176845601,+
ASTN1	362	377	377	320	379	314	334	234	286	0.284039	0.00589969	up	no	chr1:176857302-177164973,-
BRINP2	74	51	55	61	65	65	81	67	76	-0.272297	0.257759	down	no	chr1:177170958-177282422,+
ACTL8	33	47	36	38	24	27	37	11	37	0.330299	0.457484	up	no	chr1:17755333-17827063,+
CRYZL2P	101	110	110	89	121	59	75	78	89	0.459097	0.0168626	up	no	chr1:178006136-178037950,-
RASAL2-AS1	41	58	27	35	56	22	28	23	25	0.786269	0.0131417	up	no	chr1:178090677-178093984,-
RASAL2	2630	2764	2492	2585	2750	2028	2479	2329	2445	0.151182	0.0424881	up	no	chr1:178094141-178484147,+
GNB1	11590	12006	11750	11345	12102	11435	11550	9623	10702	0.0864446	0.0347254	up	no	chr1:1785285-1891117,-
C1orf220	24	23	20	29	24	21	20	13	26	0.233721	0.631102	up	no	chr1:178542752-178548889,+
AL449106.1	15	7	19	3	9	4	2	7	3	1.357	0.08596	up	no	chr1:178724306-178726285,-
RALGPS2	3219	3196	3062	3065	3153	2544	3000	2710	2937	0.130799	0.0346685	up	no	chr1:178725147-178921841,+
PTPN2P1	2	5	8	4	5	4	7	0	0	0.812295	0.529371	up	no	chr1:178746683-178747754,-
ANGPTL1	15	12	24	9	12	17	16	43	22	-0.826832	0.111293	down	no	chr1:178849535-178871077,-
FAM20B	2142	2196	2015	2229	2226	1760	2017	1617	1735	0.246121	5.73353e-07	up	no	chr1:179025804-179076567,+
TOR3A	1236	1279	1190	1105	1241	1189	1227	1032	1187	0.0292788	0.739628	up	no	chr1:179082070-179098023,+
ABL2	1514	1473	1388	1447	1616	1483	1763	1618	1604	-0.156878	0.0261089	down	no	chr1:179099330-179229684,-
SOAT1	303	228	279	269	280	242	236	172	229	0.277744	0.0356601	up	no	chr1:179293714-179358680,+
AXDND1	13	13	8	3	4	5	9	3	8	0.371127	0.700573	up	no	chr1:179365720-179554735,+
AL160286.1	6	5	1	2	0	6	1	2	6	-0.459137	0.764686	down	no	chr1:179586705-179589175,+
TDRD5	50	29	51	48	55	18	33	25	24	0.868079	0.00428898	up	no	chr1:179591613-179691272,+
FAM163A	9	8	6	4	11	7	11	10	9	-0.322547	0.686618	down	no	chr1:179743163-179816198,+
TOR1AIP2	1336	1463	1206	1254	1335	1326	1469	1208	1338	-0.0514387	0.522206	down	no	chr1:179839967-179877803,-
TOR1AIP1	1221	1279	1256	1294	1292	1481	1542	1242	1409	-0.193173	0.000362902	down	no	chr1:179882042-179925000,+
AL353708.1	5	2	6	7	0	2	7	2	0	0.548774	0.725856	up	no	chr1:179953184-179954440,-
CEP350	2870	2821	2729	2682	2765	2990	3327	2646	3065	-0.14819	0.00119888	down	no	chr1:179954773-180114875,+
QSOX1	4296	4658	4438	4506	4622	4443	4601	3602	4091	0.0752353	0.172954	up	no	chr1:180154869-180204030,+
LHX4	254	356	278	307	322	341	361	256	314	-0.0985535	0.517349	down	no	chr1:180230264-180278984,+
ACBD6	1836	1972	1887	1875	1986	1812	1962	1440	1673	0.120707	0.0529515	up	no	chr1:180269653-180502954,-
XPR1	3601	3793	3554	3448	3874	3285	3861	3002	3647	0.0516806	0.435771	up	no	chr1:180632022-180890279,+
KIAA1614	77	88	67	62	84	80	66	58	51	0.210404	0.424514	up	no	chr1:180912897-180951614,+
AL162431.1	4	6	10	2	4	2	1	4	3	1.00925	0.351475	up	no	chr1:180944042-180976482,-
AL162431.2	7	12	9	6	15	5	9	15	8	0.0286736	0.976488	up	no	chr1:180964511-180965909,+
AL162431.3	3	4	4	3	2	3	4	1	1	0.492454	0.731705	up	no	chr1:180970837-180971247,+
STX6	2593	2660	2430	2425	2637	2192	2500	2226	2499	0.0794041	0.220489	up	no	chr1:180972712-181023121,-
MR1	3	6	6	4	1	3	2	3	2	0.642082	0.611152	up	no	chr1:181033425-181061938,+
IGSF21	231	252	219	238	254	231	224	187	195	0.157064	0.230289	up	no	chr1:18107798-18378483,+
IER5	301	366	426	371	401	366	256	258	218	0.406842	0.0104873	up	no	chr1:181088700-181092900,+
AL365209.1	0	1	5	4	3	7	6	1	1	-0.528246	0.731922	down	no	chr1:18109389-18115861,+
CACNA1E	80	65	64	51	66	61	73	78	72	-0.16134	0.56848	down	no	chr1:181317690-181808084,+
ZNF648	39	38	47	30	37	32	32	23	25	0.418393	0.203985	up	no	chr1:182054570-182061712,-
AL355482.1	3	5	9	10	2	4	7	6	7	-0.0742623	0.951782	down	no	chr1:182062677-182069253,-
GLUL	11502	11414	11271	11431	11529	10778	12307	11332	11603	-0.0452998	0.506471	down	no	chr1:182381704-182392206,-
RNASEL	52	46	40	27	54	21	25	17	21	1.02743	0.000732285	up	yes	chr1:182573634-182589256,-
RGS16	383	430	371	390	386	410	391	444	440	-0.143781	0.231465	down	no	chr1:182598623-182604389,-
LINC01686	1	3	8	2	11	13	5	3	8	-0.566155	0.599624	down	no	chr1:182615254-182616629,+
RGS8	31	32	15	10	18	58	60	28	47	-1.21054	0.000551031	down	yes	chr1:182641816-182684576,-
NPL	93	106	150	104	179	115	127	127	116	0.0211074	0.95327	up	no	chr1:182789293-182830384,+
AL355999.1	30	25	38	21	24	19	25	25	14	0.377138	0.392336	up	no	chr1:182837185-182839561,-
DHX9	19078	19743	18870	18909	20381	17714	18388	14248	18135	0.149316	0.00167925	up	no	chr1:182839347-182887982,+
HMGN1P4	6	4	8	11	9	7	10	4	5	0.206046	0.832442	up	no	chr1:182942115-182942404,-
LAMC1	7504	7957	7703	7844	8040	9341	9816	8558	9160	-0.27331	5.09123e-16	down	no	chr1:183023420-183145592,+
LAMC1-AS1	7	8	10	3	14	9	8	13	16	-0.501242	0.48576	down	no	chr1:183138402-183141282,-
LAMC2	585	606	652	646	601	618	645	667	609	-0.0756466	0.531191	down	no	chr1:183186238-183245127,+
NMNAT2	685	628	609	600	639	627	681	550	578	0.0216186	0.858042	up	no	chr1:183248237-183418380,-
SMG7-AS1	15	31	29	24	10	37	26	26	29	-0.468263	0.297573	down	no	chr1:183460874-183472265,-
SMG7	4247	4078	4006	4071	4380	4192	4622	3942	4155	-0.058263	0.252226	down	no	chr1:183472216-183598246,+
NCF2	9	11	3	5	4	9	10	6	7	-0.352454	0.693974	down	no	chr1:183555563-183590876,-
ARPC5	3878	3979	3726	3847	3827	2781	3070	2651	2938	0.395716	8.97082e-24	up	no	chr1:183620846-183635783,-
RGL1	192	204	210	207	208	154	157	144	160	0.375455	0.00203515	up	no	chr1:183636085-183928531,+
AL591896.1	4	7	8	3	4	3	4	5	4	0.34007	0.762555	up	no	chr1:18385829-18388514,+
COLGALT2	105	111	94	104	110	160	191	170	153	-0.720262	7.4578e-08	down	no	chr1:183929854-184037729,-
TSEN15	1350	1398	1292	1315	1388	1408	1656	1506	1538	-0.214934	0.000370597	down	no	chr1:184051651-184123978,+
AL158011.1	0	3	0	3	3	3	3	5	1	-0.796965	NA	down	no	chr1:184080657-184149652,-
AL445228.2	15	16	10	10	13	11	6	7	9	0.595627	0.326637	up	no	chr1:184385753-184386704,-
C1orf21	2311	2274	2055	2031	2158	3105	3393	2248	3158	-0.485036	1.44294e-11	down	no	chr1:184387029-184629019,+
AL713852.1	64	61	45	41	46	203	163	107	173	-1.67947	9.40473e-19	down	yes	chr1:184607599-184672166,-
AL713852.2	15	12	7	13	13	35	43	22	37	-1.53833	1.07406e-05	down	yes	chr1:184664282-184668535,+
EDEM3	841	822	786	815	818	948	1267	1064	1096	-0.455421	4.3984e-10	down	no	chr1:184690237-184754907,-
NIBAN1	1086	1052	946	1047	1074	1591	1696	1106	1485	-0.523959	6.56991e-12	down	no	chr1:184790724-184974508,-
KLHDC7A	1369	1343	1281	1183	1277	706	1038	1218	878	0.380142	0.106259	up	no	chr1:18480982-18486126,+
RNF2	2813	2692	2717	2741	2846	2502	2849	2665	2719	0.00532738	0.95859	up	no	chr1:185045526-185102603,+
TRMT1L	1060	1120	1133	1097	1108	1120	1250	959	1145	-0.0500202	0.54568	down	no	chr1:185118101-185157072,-
SWT1	221	210	207	199	192	210	185	174	161	0.139111	0.381815	up	no	chr1:185157080-185291781,+
RPL22P24	16	10	6	10	4	14	13	12	20	-0.713477	0.226432	down	no	chr1:185171335-185171710,-
WASH9P	114	151	82	111	122	151	190	131	141	-0.433749	0.0131417	down	no	chr1:185217-195411,-
AL356273.3	12	19	15	15	25	24	11	13	27	-0.163856	0.800827	down	no	chr1:185292384-185294372,-
IVNS1ABP	9270	9858	9103	9440	9584	9335	9968	7657	9368	0.027013	0.673203	up	no	chr1:185296388-185317273,-
AL078644.2	12	19	14	27	25	21	31	19	21	-0.274581	0.590895	down	no	chr1:185317779-185318530,+
AL078644.1	4	1	4	3	2	5	3	6	1	-0.466441	0.730389	down	no	chr1:185321157-185335039,-
HMCN1	1173	1278	1269	1196	1243	996	1113	949	1078	0.219338	0.000232212	up	no	chr1:185734391-186190949,+
PRG4	3	2	2	2	1	3	5	1	5	-0.820553	NA	down	no	chr1:186296279-186314562,+
PAX7	20	21	34	18	31	8	10	3	6	1.85431	5.47191e-05	up	yes	chr1:18630846-18748866,+
TPR	9349	9708	9126	9010	9769	8515	9228	6618	8355	0.170869	0.00139346	up	no	chr1:186311652-186375693,-
ODR4	1116	1059	1027	965	1153	994	975	885	1070	0.0819692	0.359684	up	no	chr1:186375838-186421378,+
OCLM	10	12	7	4	3	15	11	9	5	-0.506322	0.527501	down	no	chr1:186401046-186401180,+
PTGS2	11	7	16	12	16	10	12	11	9	0.206773	0.776301	up	no	chr1:186671791-186680423,-
PLA2G4A	63	77	47	54	47	29	56	25	53	0.475915	0.132621	up	no	chr1:186828949-186988981,+
ERVMER61-1	9	3	0	3	0	3	2	0	0	1.25985	NA	up	no	chr1:187070700-187686628,+
FDPSP1	6	5	6	10	5	5	1	1	6	0.94968	0.319796	up	no	chr1:187563061-187564131,+
ALDH4A1	1597	1687	1421	1531	1578	1612	1580	1264	1513	0.0343348	0.707996	up	no	chr1:18871430-18902724,-
IFFO2	571	620	607	610	648	385	474	429	406	0.494197	5.08259e-10	up	no	chr1:18904280-18956676,-
AL109917.1	4	3	3	1	2	8	1	0	5	-0.451686	0.773492	down	no	chr1:1891471-1892658,+
BRINP3	5	6	5	4	3	3	2	1	10	0.174401	0.8991	up	no	chr1:190097658-190478404,-
LINC01351	6	6	6	7	4	11	9	3	6	-0.340412	0.71513	down	no	chr1:190478551-190480735,+
AL137127.1	13	11	11	25	16	30	20	12	14	-0.346694	0.558521	down	no	chr1:19072110-19075511,-
UBR4	11579	12416	11208	12244	12758	13446	15206	12225	12689	-0.185937	5.19273e-05	down	no	chr1:19074510-19210266,-
CALML6	6	11	4	1	5	6	6	12	4	-0.436779	0.672548	down	no	chr1:1915108-1917296,+
TMEM52	69	74	111	92	85	98	84	60	66	0.136302	0.656833	up	no	chr1:1917590-1919279,-
EMC1-AS1	22	23	28	28	26	16	20	10	25	0.491577	0.243417	up	no	chr1:19210501-19240704,+
EMC1	2550	2780	2469	2559	2577	2212	2403	1914	2160	0.220036	1.62965e-06	up	no	chr1:19215660-19251527,-
CFAP74	15	15	8	7	11	11	5	16	13	-0.0629937	0.945056	down	no	chr1:1921951-2003837,-
AL513175.1	6	1	6	5	2	2	3	3	2	0.650834	0.610792	up	no	chr1:192246708-192247487,-
AL513175.2	24	8	16	8	12	16	14	15	29	-0.4775	0.422278	down	no	chr1:192247505-192247947,+
MRTO4	2150	2359	2274	2229	2302	2219	2425	2266	2333	-0.0661794	0.335047	down	no	chr1:19251805-19260128,+
AL035413.2	17	27	21	24	24	33	21	26	29	-0.308929	0.466164	down	no	chr1:19260521-19262307,-
AKR7L	7	10	3	7	12	14	6	7	4	-0.0344572	0.975142	down	no	chr1:19265982-19274194,-
RGS2	547	520	510	478	485	380	455	406	434	0.24466	0.00718463	up	no	chr1:192809039-192812275,+
AKR7A3	18	18	20	22	14	15	10	13	8	0.641977	0.189699	up	no	chr1:19282573-19288770,-
AL035413.1	43	48	38	28	46	35	42	31	47	0.0340118	0.941803	up	no	chr1:19297080-19297903,+
UCHL5	1912	1970	1760	1838	1882	1477	1799	1446	1691	0.191375	0.00113921	up	no	chr1:193012250-193060080,-
AKR7A2	561	670	831	758	826	765	678	492	530	0.21575	0.353406	up	no	chr1:19303965-19312146,-
RNU6-1099P	0	2	1	10	9	6	5	5	2	-0.0740446	0.963727	down	no	chr1:19305076-19305182,-
RO60	1420	1460	1323	1346	1413	1361	1679	1337	1518	-0.114301	0.0841317	down	no	chr1:193059422-193091777,+
GLRX2	258	251	228	272	271	305	337	230	290	-0.211812	0.0737452	down	no	chr1:193090866-193106114,-
CDC73	2988	3061	2940	2872	2985	2982	3230	2712	3162	-0.0581138	0.275961	down	no	chr1:193121958-193254815,+
SLC66A1	483	501	469	487	523	481	516	406	508	0.0119295	0.930329	up	no	chr1:19312326-19329300,+
CAPZB	6480	6808	6179	6495	6633	7108	7652	6478	6902	-0.143484	4.81445e-05	down	no	chr1:19338775-19485539,-
MICOS10	98	105	87	88	105	136	134	111	128	-0.431313	0.00498069	down	no	chr1:19484403-19629821,+
NBL1	89	98	105	95	84	106	121	105	87	-0.18585	0.385645	down	no	chr1:19596979-19658456,+
AL031727.1	18	17	22	25	16	46	24	12	24	-0.455255	0.3585	down	no	chr1:19608114-19608568,+
KCNT2	442	496	413	391	439	372	440	397	463	0.025752	0.872713	up	no	chr1:196225779-196609225,-
HTR6	10	7	5	7	3	7	6	7	3	0.117605	0.916619	up	no	chr1:19664875-19680966,+
CFHR3	18	25	10	15	26	8	5	13	4	1.26703	0.0185002	up	yes	chr1:196774795-196795406,+
TMCO4	252	258	254	320	291	97	125	99	112	1.31308	1.76477e-26	up	yes	chr1:19682213-19799945,-
ASPM	6874	7122	6849	6776	7110	6491	7179	5023	6578	0.109155	0.0901835	up	no	chr1:197084127-197146694,-
SEPTIN14P12	14	2	10	11	5	5	9	6	4	0.464641	0.617737	up	no	chr1:197138748-197139307,-
ZBTB41	507	517	490	432	534	384	485	460	475	0.100002	0.431865	up	no	chr1:197153680-197200542,-
CRB1	0	4	5	3	1	1	3	2	2	0.354788	NA	up	no	chr1:197268204-197478455,+
DENND1B	139	188	176	131	167	113	138	188	166	0.035798	0.911003	up	no	chr1:197504748-197775696,-
C1orf53	21	10	13	12	18	32	10	9	11	-0.0982607	0.906175	down	no	chr1:197902630-197907367,+
LHX9	0	0	1	0	0	6	7	22	5	-5.26661	2.57519e-05	down	yes	chr1:197911902-197935478,+
NEK7	690	768	702	678	701	626	665	519	660	0.165215	0.035645	up	no	chr1:198156994-198322420,+
PTPRC	9	1	9	4	6	3	5	5	9	0.0461765	0.971199	up	no	chr1:198638457-198757476,+
OTUD3	797	913	877	892	1024	856	890	756	749	0.113859	0.214758	up	no	chr1:19882395-19912945,+
PLA2G2A	52	61	65	65	68	68	55	71	51	-0.0183983	0.961547	down	no	chr1:19975431-19980416,-
NR5A2	359	399	373	353	364	282	335	356	346	0.125883	0.355854	up	no	chr1:200027614-200177420,+
LINC00862	41	49	43	55	47	39	51	42	37	0.120741	0.737681	up	no	chr1:200253419-200400705,-
AC097065.1	8	2	4	2	8	6	3	1	8	0.0655068	0.96364	up	no	chr1:200329161-200329677,+
AC104461.1	884	955	879	842	894	900	970	865	902	-0.0641514	0.426047	down	no	chr1:200333193-200478669,+
ZNF281	5669	5906	5565	5632	5839	4861	5562	4917	5297	0.114602	0.0153519	up	no	chr1:200404940-200410056,-
AL359834.1	5	3	2	4	0	3	1	1	3	0.458454	NA	up	no	chr1:200478020-200483604,-
KIF14	1943	1923	1922	1905	2034	1828	2051	1567	1860	0.0601195	0.344288	up	no	chr1:200551497-200620751,-
DDX59	511	542	501	522	586	530	475	410	512	0.110322	0.288118	up	no	chr1:200623896-200669907,-
CAMSAP2	2926	2935	2831	2726	2961	3067	3252	2911	3167	-0.142744	0.00142547	down	no	chr1:200739558-200860704,+
GPR25	3	16	5	16	8	5	11	4	3	0.719956	0.406503	up	no	chr1:200872981-200874178,+
INAVA	1797	1800	1650	1823	1901	1595	1630	1344	1585	0.188888	0.000365128	up	no	chr1:200891048-200915742,+
MROH3P	17	20	21	31	17	6	7	3	3	2.13409	3.17255e-05	up	yes	chr1:200917460-200966668,+
KIF21B	1428	1486	1333	1445	1626	1213	1202	885	1116	0.375996	2.82796e-08	up	no	chr1:200969390-201023700,-
AL358473.1	229	267	227	258	249	203	250	165	186	0.262225	0.0400013	up	no	chr1:201023949-201028792,+
AL358473.2	24	24	23	15	24	1	0	0	0	6.14361	1.55465e-07	up	yes	chr1:201031136-201043073,+
CACNA1S	9	7	5	6	10	2	1	2	1	2.26004	0.0148262	up	yes	chr1:201039512-201112451,-
ASCL5	5	2	7	5	2	4	5	1	0	0.746815	0.567932	up	no	chr1:201113953-201127184,-
TMEM9	2549	2797	2564	2608	2724	2165	2347	2125	2210	0.224621	1.18832e-06	up	no	chr1:201134772-201171574,-
PKP1	82	86	63	65	76	46	54	53	53	0.493638	0.0230345	up	no	chr1:201283452-201332993,+
AL391845.2	6	3	0	3	3	4	5	3	2	-0.253237	0.865703	down	no	chr1:2013213-2015639,-
TNNT2	19	17	21	15	21	19	25	39	23	-0.558911	0.185281	down	no	chr1:201359008-201377764,-
LAD1	704	727	739	724	733	649	637	624	657	0.141177	0.0788118	up	no	chr1:201380833-201399915,-
AC119427.1	14	15	12	27	19	38	40	27	36	-1.04717	0.00177656	down	yes	chr1:201399633-201401190,+
TNNI1	37	36	43	28	40	80	100	76	64	-1.15159	7.92986e-08	down	yes	chr1:201403768-201429866,-
PHLDA3	258	291	424	366	360	542	483	393	396	-0.445199	0.00320257	down	no	chr1:201464278-201469237,-
CSRP1	1523	1718	1565	1736	1715	592	800	745	617	1.22501	2.27969e-47	up	yes	chr1:201483530-201509456,-
RPS10P7	11	5	10	12	9	1	5	5	3	1.39204	0.0611948	up	no	chr1:201518703-201584367,+
NAV1	2475	2654	2415	2586	2838	2236	2668	2080	2268	0.132943	0.0240895	up	no	chr1:201622885-201826969,+
IPO9	6000	6187	5830	6039	6573	5836	6172	4790	5741	0.0892572	0.0690419	up	no	chr1:201829149-201884291,+
UBXN10	109	97	110	89	91	114	100	118	121	-0.228998	0.258762	down	no	chr1:20186096-20196050,+
MIR6739	8	9	7	8	14	9	10	4	5	0.36748	0.65145	up	no	chr1:201863373-201863447,+
SHISA4	89	91	82	86	111	114	119	80	131	-0.30451	0.116441	down	no	chr1:201888680-201892306,+
LMOD1	24	20	26	21	28	19	36	18	25	-0.0664028	0.906129	down	no	chr1:201896456-201946588,-
GABRD	36	41	22	23	37	53	43	36	57	-0.607326	0.0429665	down	no	chr1:2019329-2030758,+
TIMM17A	1854	1909	1701	1696	1744	1943	2074	1541	1950	-0.105939	0.132814	down	no	chr1:201955503-201970664,+
RNPEP	731	756	952	745	852	916	723	514	551	0.230263	0.363047	up	no	chr1:201982372-202006147,+
ELF3-AS1	43	34	37	61	62	40	34	43	37	0.258981	0.475848	up	no	chr1:201995696-202010463,-
ELF3	235	213	243	236	218	157	140	163	149	0.551722	1.46024e-05	up	no	chr1:202007945-202017183,+
GPR37L1	14	14	19	16	10	2	10	10	10	0.834662	0.157349	up	no	chr1:202122917-202133592,+
ARL8A	710	710	784	706	827	955	913	647	793	-0.174397	0.0897828	down	no	chr1:202133404-202144743,-
PTPN7	6	10	1	12	5	3	4	5	2	0.914124	0.350147	up	no	chr1:202147013-202161588,-
PTPRVP	5	4	3	2	4	4	3	5	5	-0.284305	0.817493	down	no	chr1:202168051-202189455,+
LGR6	35	28	27	33	47	49	58	66	49	-0.749281	0.0048893	down	no	chr1:202193901-202319781,+
UBE2T	1224	1234	1213	1300	1199	905	906	771	966	0.444038	1.98743e-12	up	no	chr1:202331657-202341980,-
PPP1R12B	598	633	551	611	621	747	757	745	740	-0.3469	9.69749e-07	down	no	chr1:202348699-202592706,+
AC099336.2	15	16	8	20	14	15	12	8	17	0.13698	0.847773	up	no	chr1:202471864-202472117,-
SYT2	2126	2187	1924	2066	2306	1821	1835	1410	1628	0.310645	7.57654e-08	up	no	chr1:202590596-202710454,-
KDM5B	8963	9096	8734	8925	9395	8554	9874	8058	8667	0.00539144	0.936444	up	no	chr1:202724495-202809470,-
PCAT6	34	33	31	45	32	35	45	41	34	-0.180739	0.634909	down	no	chr1:202810954-202812156,+
MGAT4EP	0	6	2	1	6	1	4	10	11	-1.18942	0.296551	down	no	chr1:202820266-202827225,+
AC098934.1	594	736	649	605	650	561	577	470	531	0.241584	0.00321693	up	no	chr1:202851828-202861620,-
AC098934.2	146	135	123	112	133	130	178	113	134	-0.124847	0.539191	down	no	chr1:202861754-202875241,+
RABIF	260	224	229	229	245	255	228	185	277	-0.0247024	0.906048	down	no	chr1:202878282-202889149,-
KLHL12	2048	2008	1930	1963	1947	1807	2061	1834	1904	0.0234007	0.782689	up	no	chr1:202891116-202928636,-
VWA5B1	30	41	37	47	58	33	32	13	31	0.61952	0.0684757	up	no	chr1:20290919-20354894,+
HNRNPA1P59	7	8	6	15	5	11	4	13	18	-0.535029	0.485507	down	no	chr1:202911812-202912729,+
Y_RNA	0	4	1	0	1	4	7	4	2	-1.85678	NA	down	no	chr1:202914880-202914980,-
ADIPOR1	2627	2669	2479	2445	2829	2385	2821	2276	2596	0.0177015	0.834106	up	no	chr1:202940826-202958572,-
CYB5R1	378	416	348	476	512	471	480	404	411	-0.0863234	0.577782	down	no	chr1:202961873-202967275,-
TMEM183A	4012	3880	3693	3486	3933	4028	4155	3363	4024	-0.0666332	0.28277	down	no	chr1:203007374-203024848,+
PPFIA4	167	122	134	121	173	160	150	155	136	-0.105727	0.638885	down	no	chr1:203026498-203078740,+
ADORA1	58	64	34	64	77	55	50	47	84	-0.0289075	0.950771	down	no	chr1:203090654-203167405,+
CHI3L1	15	11	7	6	6	10	6	14	4	0.0277803	0.978852	up	no	chr1:203178931-203186704,-
BTG2	166	175	198	189	167	87	123	175	123	0.448362	0.0338854	up	no	chr1:203305491-203309602,+
FMOD	48	48	41	51	30	4	3	8	6	3.0157	7.3162e-13	up	yes	chr1:203340628-203351758,-
PRELP	9	10	10	1	3	3	3	3	3	1.1037	0.26147	up	no	chr1:203475806-203491352,+
OPTC	53	31	32	49	53	28	28	20	14	0.923391	0.00445658	up	no	chr1:203494153-203508949,+
ATP2B4	1973	1856	1958	1839	1976	1036	1058	1091	1115	0.799484	2.57086e-37	up	no	chr1:203626561-203744081,+
ZC3H11A	5	5	0	4	3	3	2	1	5	0.273491	0.861042	up	no	chr1:203795654-203854999,+
ZBED6	10	6	7	8	9	20	15	5	8	-0.603497	0.376122	down	no	chr1:203795714-203854999,+
SNRPE	3041	2999	2599	2538	2640	2572	2712	2157	2659	0.0984471	0.216425	up	no	chr1:203861599-203871152,+
SOX13	2816	2993	3036	3000	3290	3207	3138	2670	2910	-0.0113142	0.904233	down	no	chr1:204073115-204127743,+
ETNK2	281	265	221	240	254	292	310	245	271	-0.180833	0.130683	down	no	chr1:204131062-204152044,-
GOLT1A	71	63	70	67	52	52	79	77	77	-0.176073	0.543963	down	no	chr1:204198163-204213988,-
PLEKHA6	489	555	403	501	578	413	504	396	405	0.199897	0.0756145	up	no	chr1:204218853-204377665,-
AL606489.1	5	5	10	4	1	10	4	9	13	-0.885516	0.281272	down	no	chr1:204377850-204435846,+
PPP1R15B	2755	2867	2714	2874	2969	2582	3069	2759	2795	-0.0178756	0.846553	down	no	chr1:204403381-204411817,-
PIK3C2B	1113	1065	1009	1029	1098	1087	1160	877	1021	0.00553276	0.959873	up	no	chr1:204422628-204494724,-
MDM4	830	899	843	903	838	987	952	958	905	-0.176922	0.0265718	down	no	chr1:204516379-204558120,+
AL512306.3	1	2	0	2	6	3	4	3	1	-0.36648	NA	down	no	chr1:204603035-204616565,+
LRRN2	133	97	153	130	157	109	92	58	73	0.665368	0.00094804	up	no	chr1:204617170-204685738,-
AL512306.2	4	1	1	2	2	2	0	3	6	-0.512981	NA	down	no	chr1:204626775-204629712,+
CAMK2N1	91	137	113	106	109	155	144	106	117	-0.261781	0.169686	down	no	chr1:20482391-20486210,-
NFASC	736	814	766	702	802	481	537	505	490	0.566296	1.42781e-15	up	no	chr1:204828651-205022822,+
AL391822.1	2	2	1	3	7	3	7	1	4	-0.338284	0.815368	down	no	chr1:204946608-204947169,+
MUL1	912	965	951	863	1013	877	928	816	914	0.0558316	0.519495	up	no	chr1:20499448-20508151,-
PRKCZ	381	405	449	464	518	515	404	349	354	0.0959024	0.588038	up	no	chr1:2050411-2185395,+
CNTN2	115	102	104	109	142	130	134	104	122	-0.131417	0.525993	down	no	chr1:205042937-205078289,+
TMEM81	39	48	40	51	28	40	45	32	34	0.0978023	0.817378	up	no	chr1:205083129-205084460,-
RBBP5	1188	1169	1071	1300	1249	1199	1277	994	1224	-0.00453223	0.970445	down	no	chr1:205086142-205122015,-
AL583832.1	3	5	4	5	10	12	18	9	12	-1.26698	0.0347081	down	yes	chr1:205091163-205091946,+
DSTYK	863	891	839	883	964	978	1145	860	982	-0.189961	0.00388218	down	no	chr1:205142505-205211702,-
TMCC2	285	268	251	262	327	307	348	301	312	-0.221228	0.0449802	down	no	chr1:205227946-205285632,+
NUAK2	521	469	471	481	485	452	687	750	599	-0.400251	0.00487519	down	no	chr1:205302063-205321760,-
KLHDC8A	80	75	65	62	60	49	98	81	85	-0.227705	0.423881	down	no	chr1:205336065-205357090,-
SNRPGP10	29	23	17	19	39	27	20	24	15	0.196286	0.717505	up	no	chr1:205351247-205351471,+
LEMD1-AS1	5	5	0	0	5	4	2	0	2	0.555142	NA	up	no	chr1:205373252-205387440,+
LEMD1	16	18	18	9	13	14	15	15	24	-0.235398	0.697144	down	no	chr1:205381378-205455954,-
BLACAT1	619	590	627	633	628	524	520	416	493	0.311903	3.87125e-05	up	no	chr1:205434885-205457091,-
MIR135B	3	5	11	6	13	8	6	13	13	-0.446579	0.58592	down	no	chr1:205448302-205448398,-
LEMD1-DT	47	44	29	43	48	41	55	44	17	0.0692194	0.894508	up	no	chr1:205455929-205469024,+
CDK18	826	836	848	839	974	803	895	921	740	0.0021478	0.989818	up	no	chr1:205504595-205532793,+
FAM43B	20	20	13	10	15	53	29	26	32	-1.20041	0.000917973	down	yes	chr1:20552573-20555020,+
MFSD4A	25	15	22	24	28	20	15	19	13	0.406187	0.383042	up	no	chr1:205568885-205602918,+
RNU6-418P	9	4	4	2	3	6	11	2	7	-0.572351	0.570868	down	no	chr1:205595041-205595147,+
ELK4	1170	1162	1089	1149	1224	1076	1198	1167	1068	0.00225976	0.986416	up	no	chr1:205597556-205631962,-
AC096533.1	4	12	0	2	2	3	4	6	2	0.0303297	0.986467	up	no	chr1:205625483-205626153,+
SLC45A3	537	466	483	481	510	459	485	423	393	0.137441	0.182015	up	no	chr1:205657851-205680509,-
NUCKS1	43819	46189	42037	42307	44653	37717	42919	33444	41208	0.142906	0.00132753	up	no	chr1:205712822-205750182,-
SNORA72	2	1	2	5	2	8	1	4	3	-0.778871	0.544525	down	no	chr1:205731221-205731352,-
RAB29	226	279	204	244	286	445	493	267	405	-0.724595	4.2812e-08	down	no	chr1:205767986-205775482,-
SLC41A1	1901	2058	1909	1927	2120	2209	2305	1797	2216	-0.136049	0.0142458	down	no	chr1:205789094-205813748,-
AC119673.2	0	2	2	1	0	7	3	2	4	-2.02413	NA	down	no	chr1:205813322-205896082,+
PM20D1	7	13	8	4	11	6	4	9	8	0.297182	0.740162	up	no	chr1:205828025-205850132,-
CDA	91	83	75	72	105	42	71	63	58	0.505476	0.0222308	up	no	chr1:20589086-20618903,+
RAB7B	11	14	16	11	16	3	4	3	5	1.82589	0.00241107	up	yes	chr1:205976740-206003461,-
AVPR1B	3	6	5	7	15	14	5	11	9	-0.490813	0.554291	down	no	chr1:206106936-206117699,-
FAM72A	268	300	272	294	299	260	342	236	273	0.0153357	0.933947	up	no	chr1:206186179-206204414,-
SRGAP2	1124	1267	1258	1169	1391	827	1039	703	910	0.485106	3.07862e-10	up	no	chr1:206203345-206464443,+
PINK1	144	146	118	134	170	189	142	117	114	-0.014761	0.960882	down	no	chr1:20633458-20651511,+
PINK1-AS	32	29	30	34	33	33	37	29	24	0.00753131	0.98861	up	no	chr1:20642657-20652193,-
IKBKE	424	470	397	382	392	295	335	193	253	0.592881	1.41059e-07	up	no	chr1:206470476-206496889,+
C1orf147	10	5	8	3	3	1	2	1	6	1.19026	0.257714	up	no	chr1:206491116-206497728,-
RASSF5	49	65	75	71	67	37	52	26	42	0.712288	0.00378279	up	no	chr1:206507531-206589448,+
DDOST	7036	7340	6999	6721	7561	7176	7558	6296	6989	-0.00742658	0.907072	down	no	chr1:20651767-20661544,-
EIF2D	1349	1428	1314	1317	1397	1084	1105	1015	1193	0.272993	2.51604e-06	up	no	chr1:206571292-206612465,-
AL591846.2	4	0	1	1	3	2	7	5	2	-1.18476	0.357189	down	no	chr1:206634196-206635714,-
DYRK3	162	174	159	186	147	255	300	187	247	-0.604202	1.54016e-06	down	no	chr1:206635536-206684419,+
KIF17	357	319	361	287	367	301	383	274	354	0.014396	0.941566	up	no	chr1:20664014-20718017,-
MAPKAPK2	1499	1571	1580	1465	1728	1892	1737	1637	1701	-0.187243	0.00526658	down	no	chr1:206684944-206734283,+
FCMR	3	1	5	3	3	1	5	0	2	0.591424	NA	up	no	chr1:206903317-206923247,-
C1orf116	146	175	170	171	165	132	140	80	111	0.488641	0.00135666	up	no	chr1:207018522-207032756,-
PFKFB2	921	1011	904	1003	1036	1013	1043	1014	1038	-0.11198	0.150227	down	no	chr1:207034366-207081024,+
YOD1	1049	1059	1078	1068	1057	878	1053	801	999	0.157121	0.0287809	up	no	chr1:207043849-207052980,-
SH2D5	471	517	464	454	448	733	680	465	682	-0.470555	2.10221e-06	down	no	chr1:20719731-20732837,-
CD55	769	710	650	710	672	634	714	593	691	0.0611988	0.556628	up	no	chr1:207321376-207386804,+
HP1BP3	3924	3969	3690	3865	4198	3509	3660	3171	3390	0.160614	6.97951e-05	up	no	chr1:20742679-20787323,-
CR2	251	266	252	279	255	184	236	177	186	0.381837	0.000693506	up	no	chr1:207454230-207489895,+
CR1	49	33	41	41	38	12	11	17	13	1.57011	1.24704e-06	up	yes	chr1:207496147-207641765,+
CR1L	61	53	75	61	57	45	62	57	61	0.0936211	0.782476	up	no	chr1:207645113-207738416,+
CD46	6320	6370	6056	6108	6190	5285	6453	5183	5804	0.0962174	0.0756051	up	no	chr1:207752057-207795513,+
MIR29B2CHG	11	7	8	9	16	9	5	4	7	0.672144	0.343177	up	no	chr1:207801518-207879115,-
CD34	18	23	11	13	15	9	17	9	6	0.613644	0.277087	up	no	chr1:207880972-207911402,-
PLXNA2	114	81	62	67	84	68	108	99	89	-0.195151	0.501807	down	no	chr1:208022242-208244384,-
EIF4G3	4929	5485	5034	5045	5551	3821	4016	3078	3585	0.491755	1.58371e-27	up	no	chr1:20806292-21176888,-
AC092810.1	5	16	10	9	15	15	10	4	17	-0.0924852	0.919074	down	no	chr1:209232196-209233419,+
MIR205HG	31	32	51	39	47	27	25	36	44	0.23701	0.562394	up	no	chr1:209428817-209432838,+
CAMK1G	20	20	12	23	19	11	18	17	11	0.362664	0.494518	up	no	chr1:209583714-209613939,+
LAMB3	30	35	29	26	31	14	12	7	18	1.21339	0.000774673	up	yes	chr1:209614870-209652425,-
G0S2	9	9	6	11	5	8	19	33	21	-1.39428	0.0092013	down	yes	chr1:209675412-209676390,+
TRAF3IP3	4	5	1	9	4	7	8	5	0	-0.147193	0.91845	down	no	chr1:209756032-209782320,+
C1orf74	258	255	224	235	211	190	204	185	195	0.256068	0.0417806	up	no	chr1:209779208-209784559,-
IRF6	559	510	434	483	547	398	495	322	487	0.223098	0.0602152	up	no	chr1:209785617-209806175,-
UTP25	1310	1218	1212	1205	1325	1207	1391	1243	1393	-0.096251	0.208849	down	no	chr1:209827972-209857565,+
SYT14	1181	1035	1125	1065	1132	1095	1211	798	1062	0.0626367	0.588076	up	no	chr1:209900923-210171389,+
SERTAD4-AS1	5	5	11	2	2	8	28	26	16	-1.99641	0.00100504	down	yes	chr1:210231456-210234047,-
SERTAD4	92	71	99	99	108	102	122	159	108	-0.43261	0.049383	down	no	chr1:210232796-210246631,+
HHAT	19	16	12	17	23	17	19	23	15	-0.131111	0.82864	down	no	chr1:210328252-210676296,+
KCNH1	3	0	8	1	8	1	1	2	1	1.63322	0.255214	up	no	chr1:210676823-211134165,-
RCOR3	1224	1173	1132	1176	1188	1111	1236	1148	1175	-0.0217346	0.825638	down	no	chr1:211258377-211316385,+
TRAF5	874	787	822	900	842	784	791	720	689	0.145803	0.0907792	up	no	chr1:211326615-211374946,+
AL590101.1	3	4	1	1	3	3	6	0	6	-0.65561	0.642846	down	no	chr1:211376834-211382717,-
LINC00467	289	256	227	277	245	284	364	290	316	-0.308566	0.00663893	down	no	chr1:211382736-211435570,+
SNX25P1	59	43	45	38	31	20	20	20	12	1.22934	0.000118972	up	yes	chr1:211417025-211417934,+
ARPC3P2	4	0	1	2	7	2	2	1	3	0.450828	NA	up	no	chr1:211442274-211442806,+
RD3	3	6	2	6	3	2	4	4	4	0.154576	0.911003	up	no	chr1:211476522-211492917,-
SLC30A1	2463	2790	2692	2595	2777	2807	3316	3145	3073	-0.249475	0.000191702	down	no	chr1:211571568-211579161,-
NEK2	944	1011	915	920	907	845	885	717	774	0.190056	0.00444247	up	no	chr1:211658657-211675630,-
LPGAT1	925	900	879	860	888	805	945	705	778	0.109143	0.160791	up	no	chr1:211743457-211830763,-
AL031005.2	1	3	3	2	4	0	7	8	3	-0.841979	0.504982	down	no	chr1:21177054-21178164,+
INTS7	1440	1437	1468	1390	1428	1524	1655	1391	1632	-0.146648	0.0100796	down	no	chr1:211940399-212035557,-
DTL	4100	4044	3819	3925	4044	3072	3518	3159	3615	0.219729	6.73208e-05	up	no	chr1:212035553-212107400,+
RPL21P28	21	27	24	15	18	21	28	18	29	-0.221735	0.652608	down	no	chr1:212051524-212052006,-
ECE1	1912	2033	1917	1978	2078	1748	1855	1387	1762	0.202369	0.000281813	up	no	chr1:21217247-21345572,-
PPP2R5A	1083	1247	1332	1233	1515	1325	1237	904	1072	0.146779	0.21928	up	no	chr1:212285410-212361853,+
AL360091.1	2	2	6	4	1	2	3	7	2	-0.271525	0.855737	down	no	chr1:212357418-212358353,+
PACC1	477	483	505	464	501	570	594	408	583	-0.176908	0.0806006	down	no	chr1:212363931-212414901,-
AC092803.3	3	4	7	2	1	1	3	2	8	-0.0642479	0.968444	down	no	chr1:212430269-212432775,-
NENF	116	90	117	99	96	223	110	74	106	-0.330221	0.47981	down	no	chr1:212432920-212446379,+
AC092803.1	13	29	25	11	11	21	6	16	13	0.298746	0.676245	up	no	chr1:212557833-212559731,-
AC092803.4	4	7	1	1	3	5	1	0	0	1.06239	NA	up	no	chr1:212559363-212561399,+
ATF3	495	478	485	472	539	683	899	962	836	-0.81676	4.47703e-15	down	no	chr1:212565334-212620777,+
BATF3	33	30	21	18	25	33	47	49	42	-0.791254	0.0090138	down	no	chr1:212686417-212699840,-
NSL1	1736	1827	1682	1601	1805	1725	1935	1547	1818	-0.0541096	0.424514	down	no	chr1:212726153-212791782,-
TATDN3	473	512	402	415	451	425	476	484	483	-0.0905535	0.490354	down	no	chr1:212791828-212816830,+
FLVCR1-DT	95	85	76	86	84	273	318	273	227	-1.71275	2.76588e-40	down	yes	chr1:212852105-212858126,-
AC104333.2	3	2	3	1	4	0	2	7	0	0.120388	NA	up	no	chr1:212855175-212855366,-
FLVCR1	3997	4241	3969	4030	4148	4017	4470	3606	3770	0.00770975	0.919036	up	no	chr1:212858275-212899363,+
AC104333.4	11	22	15	15	22	18	19	25	17	-0.261605	0.632133	down	no	chr1:212916787-212917577,+
VASH2	8920	9663	8672	8796	9560	7846	8228	7075	7499	0.217202	9.86462e-10	up	no	chr1:212950520-212992037,+
ANGEL2	1907	1901	1840	2052	1968	1954	2361	2049	2222	-0.184608	0.00421581	down	no	chr1:212992182-213015867,-
RPS6KC1	1196	1171	1156	1076	1238	851	951	850	901	0.359454	9.89767e-10	up	no	chr1:213051233-213274774,+
PROX1	32	42	33	50	47	61	89	34	54	-0.562384	0.0581187	down	no	chr1:213983181-214041510,+
NBPF2P	16	12	20	10	18	13	13	5	9	0.581646	0.311441	up	no	chr1:21424625-21427967,-
SMYD2	158	166	160	181	159	288	232	176	204	-0.478755	0.00072226	down	no	chr1:214281102-214337131,+
HS6ST1P1	5	1	9	2	9	7	6	3	2	0.186552	0.890233	up	no	chr1:21428303-21429536,+
PTPN14	2910	2884	2649	2839	2838	3201	4142	3950	3443	-0.421772	7.87948e-08	down	no	chr1:214348700-214552449,-
NBPF3	434	481	404	442	481	418	446	377	409	0.086281	0.414491	up	no	chr1:21440128-21485005,+
CENPF	15998	16441	15490	15189	16385	13032	14267	10962	13794	0.258438	1.20137e-09	up	no	chr1:214603195-214664571,+
KCNK2	46	25	35	31	33	21	22	21	24	0.594746	0.0860732	up	no	chr1:215005775-215237093,+
ALPL	6830	6819	6308	6805	6925	7658	7895	6361	7585	-0.162243	0.000101061	down	no	chr1:21509397-21578410,+
KCTD3	3652	3698	3720	3618	3786	3513	3401	2617	3117	0.19469	0.000843345	up	no	chr1:215567304-215621807,+
USH2A	19	11	13	20	10	8	13	11	8	0.515726	0.386811	up	no	chr1:215622891-216423448,-
RAP1GAP	261	269	240	307	277	260	260	205	263	0.101017	0.493042	up	no	chr1:21596215-21669363,-
ESRRG	49	73	42	48	49	41	61	50	42	0.0705677	0.85937	up	no	chr1:216503246-217137755,-
USP48	4111	4200	4081	4047	4181	3792	4160	3476	3880	0.0750066	0.0748402	up	no	chr1:21678298-21783606,-
GPATCH2	870	916	915	872	916	864	1078	950	1068	-0.17542	0.0305529	down	no	chr1:217426992-217631090,-
SPATA17	14	11	18	17	12	11	16	16	25	-0.272035	0.652102	down	no	chr1:217631324-217871696,+
LDLRAD2	10	12	9	10	8	7	10	9	13	-0.0268586	0.976042	down	no	chr1:21812265-21825225,+
PRKCZ-AS1	86	96	72	94	86	88	87	78	81	0.0212966	0.945056	up	no	chr1:2181794-2184389,-
HSPG2	3886	3860	3808	3999	4413	4215	4433	3875	3768	-0.0632567	0.380909	down	no	chr1:21822244-21937310,-
RRP15	2491	2577	2288	2298	2485	2261	2393	2031	2342	0.0715641	0.206386	up	no	chr1:218285293-218337983,+
TGFB2	55	64	45	76	44	42	89	49	67	-0.143552	0.71092	down	no	chr1:218345336-218444619,+
FAAP20	887	907	911	903	948	1110	1123	845	978	-0.184498	0.00866688	down	no	chr1:2184461-2212720,-
LYPLAL1-DT	1	4	1	3	4	2	3	12	5	-1.16163	0.28408	down	no	chr1:218983023-219173961,-
LYPLAL1	314	324	317	318	279	187	248	229	258	0.395074	0.00104957	up	no	chr1:219173869-219212865,+
RIMKLBP2	11	11	16	10	13	13	5	9	13	0.248158	0.735568	up	no	chr1:219199914-219200567,-
AL360093.1	2	0	1	4	3	11	5	3	1	-1.34516	0.264569	down	no	chr1:219222248-219225497,-
AC096642.1	2	4	1	1	4	4	11	4	4	-1.28354	0.197999	down	no	chr1:219270774-219273387,+
ZC3H11B	120	125	112	111	123	101	111	91	111	0.158368	0.405577	up	no	chr1:219608010-219613145,-
SLC30A10	11	11	12	18	16	12	34	14	22	-0.610725	0.225012	down	no	chr1:219685427-219958647,-
EPRS	11443	12156	11112	11218	11725	10146	11414	9554	10657	0.1096	0.00313512	up	no	chr1:219968600-220046530,-
BPNT1	449	493	455	458	517	396	488	449	458	0.0473306	0.723017	up	no	chr1:220057482-220090462,-
IARS2	4383	4608	4317	4100	4452	4120	4634	3668	4119	0.048472	0.383476	up	no	chr1:220094132-220148041,+
RAB3GAP2	4160	4114	4027	3946	4087	3629	3963	3268	3920	0.106047	0.0281716	up	no	chr1:220148293-220272453,-
LINC00339	74	70	51	62	78	76	85	95	80	-0.367405	0.0947301	down	no	chr1:22024558-22031223,+
MORF4L1P1	4771	4629	4407	4499	4695	4330	5044	4157	4857	-0.031712	0.6493	down	no	chr1:220253570-220254536,+
CDC42	8985	9467	8772	8763	9198	7569	8403	7123	8205	0.174162	4.60636e-06	up	no	chr1:22025511-22101360,+
CDC42-AS1	5	12	15	9	13	22	17	12	21	-0.766564	0.126925	down	no	chr1:22028317-22052927,-
MARK1	795	857	778	798	882	895	964	876	890	-0.176234	0.00738855	down	no	chr1:220528183-220664461,+
HDAC1P2	7	5	3	3	1	8	2	4	7	-0.504586	0.660415	down	no	chr1:220625740-220628056,+
C1orf115	362	377	404	418	423	350	426	329	346	0.0982548	0.42078	up	no	chr1:220690363-220699153,+
MARC2	159	256	225	193	231	309	245	213	245	-0.283955	0.0839196	down	no	chr1:220748225-220784815,+
MARC1	849	813	794	858	846	765	864	730	805	0.0398596	0.673632	up	no	chr1:220786913-220819659,+
WNT4	94	87	67	83	77	53	53	78	80	0.261793	0.333984	up	no	chr1:22117313-22143969,-
DUSP10	52	34	33	37	46	46	46	35	34	-0.0267618	0.953562	down	no	chr1:221701424-221742089,-
AL513314.2	3	5	4	3	1	5	16	9	10	-1.66698	0.022381	down	yes	chr1:222477252-222504622,-
HHIPL2	5	6	0	7	3	5	8	3	1	-0.0359858	0.981713	down	no	chr1:222522258-222548104,-
TAF1A	381	492	419	430	417	437	521	418	475	-0.145854	0.168805	down	no	chr1:222557902-222589933,-
TAF1A-AS1	34	33	28	31	43	50	45	56	55	-0.649336	0.0131629	down	no	chr1:222589825-222593843,+
MIA3	2867	2970	2754	2903	2812	2545	2835	2226	2654	0.126498	0.0123877	up	no	chr1:222618097-222668007,+
AL592148.1	2	3	4	3	3	4	3	3	4	-0.255821	0.850606	down	no	chr1:222641414-222641858,-
AL592148.3	16	27	18	26	30	10	13	10	10	1.08716	0.00938312	up	yes	chr1:222658867-222661512,-
AIDA	2830	3176	2954	2855	2983	2975	3266	2557	3021	-0.0290007	0.689213	down	no	chr1:222668013-222713210,-
BROX	978	1075	991	1006	1069	766	1019	822	834	0.218079	0.00415363	up	no	chr1:222712553-222735196,+
AL392172.1	68	77	62	76	82	66	92	85	91	-0.230324	0.32201	down	no	chr1:222815022-222837384,+
SKI	3051	3302	3063	3242	3770	3629	3785	3284	3323	-0.128721	0.0523307	down	no	chr1:2228319-2310213,+
DISP1	441	408	404	436	407	530	546	333	520	-0.226831	0.0636356	down	no	chr1:222872271-223005995,+
TLR5	19	22	29	34	32	14	12	12	16	0.976909	0.0114971	up	no	chr1:223109404-223143248,-
SUSD4	246	271	266	283	288	97	121	137	100	1.21225	5.6643e-21	up	yes	chr1:223220819-223364178,-
CAPN2	1001	1079	1081	951	1102	1061	988	939	984	0.034739	0.74284	up	no	chr1:223701593-223776018,+
TP53BP2	2340	2330	2532	2268	2414	2634	2431	2051	2350	-0.0255521	0.802247	down	no	chr1:223779893-223845954,-
ACTBP11	19	19	17	30	22	13	12	17	20	0.425643	0.381189	up	no	chr1:223863726-223864851,-
CICP5	1	3	10	6	4	7	4	10	6	-0.537661	0.595469	down	no	chr1:223947605-223950416,+
GTF2IP20	253	198	207	234	244	229	275	205	216	-0.0562318	0.758631	down	no	chr1:223951394-223992594,-
AC138393.1	200	216	220	227	224	186	222	233	222	-0.0266427	0.898485	down	no	chr1:223992743-224010612,+
AC138393.3	30	30	35	29	22	33	33	37	30	-0.223442	0.573214	down	no	chr1:223994262-223995196,+
FBXO28	2204	2271	2148	2203	2222	2444	2752	2182	2605	-0.207299	5.68412e-06	down	no	chr1:224114111-224162047,+
DEGS1	1357	1439	1355	1338	1466	2087	2412	1902	2081	-0.640373	3.50815e-44	down	no	chr1:224175756-224193441,+
NVL	1755	1740	1772	1748	1853	1708	1790	1533	1871	0.0064961	0.948224	up	no	chr1:224227334-224330189,-
MIR320B2	2	0	3	1	1	5	3	6	1	-1.46741	NA	down	no	chr1:224257004-224257141,-
ZBTB40	1096	1050	1024	1049	1111	1136	1142	817	1041	0.0148335	0.902982	up	no	chr1:22428838-22531157,+
CNIH4	2001	2042	1780	1779	1737	2054	2262	1936	2034	-0.182986	0.00506027	down	no	chr1:224356858-224379459,+
WDR26	4124	4415	4112	4236	4335	3632	4120	3622	3698	0.137089	0.00337239	up	no	chr1:224385143-224437033,-
CNIH3	124	113	113	129	129	96	121	125	115	0.0526848	0.834106	up	no	chr1:224434660-224740554,+
AC096537.1	16	9	18	15	12	20	18	21	15	-0.437641	0.389696	down	no	chr1:224608130-224616220,-
LINC02813	2	5	3	4	2	1	4	4	2	0.180454	0.907271	up	no	chr1:224766324-224779335,+
DNAH14	704	680	693	670	668	622	783	711	758	-0.107801	0.291021	down	no	chr1:224896262-225399292,+
ZBTB40-IT1	6	6	6	2	6	6	6	11	4	-0.428767	0.655417	down	no	chr1:22517474-22519708,+
LBR	5511	5885	5341	5371	5571	4637	5180	3687	4723	0.252172	2.70109e-06	up	no	chr1:225401502-225428925,-
ENAH	16460	17160	16039	16449	17152	16712	17807	15634	16920	-0.0446087	0.236566	down	no	chr1:225486835-225653142,-
EPHA8	125	129	135	129	110	186	140	144	152	-0.342865	0.0344458	down	no	chr1:22563489-22603595,+
SRP9	13465	13757	13129	13250	13428	12922	14860	12131	14347	-0.0491217	0.365556	down	no	chr1:225777813-225790468,+
EPHX1	1343	1276	1277	1375	1416	1264	1453	1164	1328	0.00642236	0.951315	up	no	chr1:225810092-225845563,+
AL591895.1	16	12	10	6	6	10	8	10	7	0.153894	0.859827	up	no	chr1:225840883-225846522,-
TMEM63A	1048	1097	1062	1021	1215	833	952	743	820	0.346752	2.161e-08	up	no	chr1:225845536-225882380,-
LEFTY1	39	59	40	45	63	20	22	29	24	1.00702	0.000440268	up	yes	chr1:225886282-225911382,-
PYCR2	537	516	563	556	517	484	541	463	455	0.114463	0.257714	up	no	chr1:225919877-225924340,-
LEFTY2	180	150	161	129	154	86	120	85	95	0.651625	2.16885e-05	up	no	chr1:225936598-225941383,-
SDE2	1294	1434	1137	1277	1411	1370	1543	1311	1460	-0.151742	0.0282006	down	no	chr1:225982702-225999343,-
AL512343.2	6	7	4	4	5	7	4	1	3	0.447309	0.687967	up	no	chr1:226045561-226061898,-
H3F3A	19357	18660	17723	17638	18061	16263	17582	14887	18082	0.0977898	0.0781277	up	no	chr1:226061851-226072007,+
LINC01703	5	7	2	3	4	8	4	3	1	0.0350963	0.980746	up	no	chr1:226083590-226090465,+
ACBD3	1398	1505	1460	1312	1289	1517	1362	1107	1231	0.0639286	0.578149	up	no	chr1:226144679-226186741,-
ACBD3-AS1	1	3	2	0	4	2	4	3	1	-0.362794	NA	down	no	chr1:226148003-226155071,+
MIXL1	24	19	21	18	23	23	42	32	35	-0.68416	0.0431957	down	no	chr1:226223618-226227054,+
LIN9	1034	1144	1020	1038	1116	943	1004	788	973	0.17529	0.00555192	up	no	chr1:226231149-226309869,-
PARP1	31573	32872	29929	30898	32159	28775	30391	24584	28939	0.128313	0.000166904	up	no	chr1:226360691-226408093,-
CDKN2AIPNLP1	3	3	3	3	5	3	3	1	0	0.934151	NA	up	no	chr1:226493188-226493489,-
STUM	31	36	49	55	52	70	42	23	42	-0.0114907	0.983954	down	no	chr1:226548764-226609230,+
ITPKB	134	120	117	159	137	106	89	136	108	0.236226	0.296754	up	no	chr1:226631690-226739323,-
PSEN2	693	755	705	706	745	459	487	401	457	0.643494	1.6742e-23	up	no	chr1:226870184-226896105,+
COQ8A	1216	1339	1249	1261	1312	1266	1315	1150	1240	0.00336838	0.971869	up	no	chr1:226897536-226987545,+
AL353689.1	0	5	3	1	4	2	2	6	1	-0.154793	0.93337	down	no	chr1:226958069-226958267,-
CDC42BPA	2289	2592	2320	2432	2460	2135	2661	2167	2217	0.0426762	0.622011	up	no	chr1:226989865-227318474,-
EPHB2	786	775	748	820	802	868	846	620	707	0.0190245	0.889947	up	no	chr1:22710839-22921500,+
ZNF678	1835	1977	1855	1837	1986	1465	1795	1671	1819	0.132872	0.100167	up	no	chr1:227563543-227677443,+
SNAP47	895	978	876	893	941	829	874	752	744	0.162709	0.0166529	up	no	chr1:227728539-227781231,+
JMJD4	44	47	49	41	40	49	65	42	50	-0.248719	0.395088	down	no	chr1:227730425-227735411,-
SNAP47-AS1	1	1	4	5	2	2	3	3	0	0.349111	NA	up	no	chr1:227743831-227747191,-
AL731702.1	16	15	31	17	8	15	5	7	5	1.09288	0.0695266	up	no	chr1:227786753-227792179,+
WNT9A	52	46	44	53	51	41	39	19	30	0.583695	0.0370977	up	no	chr1:227918656-227947932,-
WNT3A	2	3	3	3	7	7	12	6	2	-0.933109	0.317057	down	no	chr1:228006998-228061271,+
ARF1	6649	6724	6466	6588	7194	6276	6841	5617	6270	0.0724074	0.0739952	up	no	chr1:228082660-228099212,+
C1orf35	827	902	760	861	805	950	962	746	835	-0.102817	0.244921	down	no	chr1:228100726-228105411,-
MRPL55	699	709	598	634	670	591	599	498	533	0.220232	0.00429016	up	no	chr1:228106679-228109312,-
GUK1	1142	1249	1161	1177	1234	1260	1363	1188	1225	-0.112356	0.0627068	down	no	chr1:228139962-228148984,+
GJC2	14	23	23	8	13	13	3	8	6	1.0674	0.074995	up	no	chr1:228149930-228159826,+
IBA57	559	580	636	572	636	573	541	544	529	0.089414	0.415184	up	no	chr1:228165804-228182257,+
OBSCN-AS1	8	6	8	12	7	10	11	18	11	-0.652853	0.29187	down	no	chr1:228203503-228213664,-
OBSCN	1295	1370	1254	1297	1345	1255	1211	1109	1227	0.0934337	0.149378	up	no	chr1:228208063-228378876,+
AL353593.1	16	26	29	19	30	17	23	15	22	0.287709	0.548903	up	no	chr1:228238241-228276066,-
AL353593.2	3	3	7	4	11	8	5	6	10	-0.412169	0.665836	down	no	chr1:228295549-228303002,-
AL670729.3	25	32	18	13	27	33	56	36	49	-0.951376	0.00259843	down	no	chr1:228357012-228368554,-
TRIM11	448	493	571	511	701	644	485	339	441	0.162824	0.593894	up	no	chr1:228393673-228406835,-
AL139288.1	6	12	10	15	3	3	7	6	3	0.924451	0.250199	up	no	chr1:228407365-228410870,+
TRIM17	17	22	30	40	23	26	20	17	26	0.218176	0.673214	up	no	chr1:228407935-228416861,-
HIST3H2A	180	221	169	169	203	217	170	113	157	0.168167	0.409603	up	no	chr1:228456979-228457873,-
HIST3H2BB	20	11	12	13	17	25	20	14	17	-0.4103	0.417555	down	no	chr1:228458107-228460470,+
RNF187	959	1003	1014	924	1040	1331	984	702	897	-0.0133355	0.964183	down	no	chr1:228487382-228496188,+
FTH1P2	9	5	4	7	4	7	9	5	7	-0.296583	0.753236	down	no	chr1:228687415-228687826,+
RHOU	421	333	417	309	361	221	233	318	291	0.425801	0.00918107	up	no	chr1:228735479-228746664,+
LINC02814	6	7	8	16	10	4	6	15	13	-0.068739	0.947423	down	no	chr1:229087114-229205428,-
AL162595.1	282	278	258	278	268	275	349	346	317	-0.275349	0.0194683	down	no	chr1:229256892-229271242,-
RAB4A	816	922	835	851	905	781	931	791	833	0.0199394	0.853892	up	no	chr1:229271062-229305894,+
CCSAP	225	260	309	244	243	272	258	229	226	0.0247985	0.907466	up	no	chr1:229321011-229343294,-
ACTA1	116	120	132	159	141	188	265	356	227	-1.00391	1.35726e-07	down	yes	chr1:229431245-229434098,-
NUP133	3269	3427	3220	3281	3435	3765	4267	3409	3977	-0.244632	4.39658e-10	down	no	chr1:229440259-229508341,-
ABCB10	667	680	654	636	653	664	668	535	583	0.0714725	0.449504	up	no	chr1:229516582-229558707,-
TAF5L	1632	1684	1520	1603	1731	1772	1866	1588	1794	-0.136958	0.00632285	down	no	chr1:229593111-229626047,-
URB2	2528	2641	2591	2713	2790	2507	2729	2480	2537	0.0142224	0.867174	up	no	chr1:229626247-229660200,+
AL354983.1	2	3	7	6	1	3	10	0	0	0.263178	0.884493	up	no	chr1:229688999-229689904,-
GALNT2	3461	3665	3406	3559	3927	3149	3450	3074	3284	0.118283	0.0200852	up	no	chr1:230057990-230282122,+
KDM1A	10409	11088	12388	11528	12650	10887	10908	8357	9245	0.208219	0.0056095	up	no	chr1:23019443-23083689,+
AL136988.2	8	5	6	6	1	5	17	8	9	-0.922127	0.227674	down	no	chr1:230258694-230272100,-
PGBD5	1000	1170	988	1032	1079	855	931	752	921	0.252278	0.000113912	up	no	chr1:230314490-230426332,-
COG2	1266	1347	1324	1201	1307	1149	1250	1095	1268	0.0807248	0.278115	up	no	chr1:230642481-230693982,+
AL158214.2	9	9	7	4	9	8	16	10	6	-0.426408	0.572933	down	no	chr1:230692533-230696888,-
AGT	7	3	4	6	4	6	1	7	2	0.206145	0.875355	up	no	chr1:230702523-230714122,-
CAPN9	13	13	11	11	10	13	9	6	3	0.552831	0.414155	up	no	chr1:230747384-230802003,+
C1orf198	2017	2233	2129	2018	2177	1991	2166	1744	2036	0.0596907	0.340145	up	no	chr1:230837119-230869589,-
LUZP1	4756	4851	4581	4699	4830	3988	4481	3725	4092	0.187416	1.93099e-07	up	no	chr1:23084023-23177808,-
AL118511.1	22	18	14	26	30	34	23	26	22	-0.294442	0.524722	down	no	chr1:230868259-230879141,+
TTC13	393	394	423	369	446	485	477	388	448	-0.182816	0.0573057	down	no	chr1:230906243-230978875,-
ARV1	524	483	470	454	494	439	509	360	415	0.141272	0.158482	up	no	chr1:230978981-231000733,+
FAM89A	13	23	11	11	24	17	18	7	15	0.174215	0.800827	up	no	chr1:231018958-231040254,-
AL732414.1	3	48	19	19	27	2	7	14	24	0.916054	0.462767	up	no	chr1:231021611-231022183,+
TRIM67	5	1	2	1	5	8	4	5	4	-0.948659	0.364539	down	no	chr1:231162112-231221556,+
C1orf131	498	542	514	491	492	520	550	493	495	-0.0542102	0.627359	down	no	chr1:231223763-231241187,-
GNPAT	2145	2287	2161	2152	2138	1851	2016	1600	1833	0.222649	2.75931e-06	up	no	chr1:231241207-231277973,+
EXOC8	485	453	462	468	425	425	501	458	452	-0.0353963	0.802257	down	no	chr1:231332753-231337852,-
SPRTN	592	621	585	609	650	464	599	478	564	0.183716	0.0344484	up	no	chr1:231337104-231355023,+
EGLN1	29	28	50	40	73	124	34	36	33	-0.401831	0.642119	down	no	chr1:231363751-231422287,-
AL590822.3	121	88	131	116	142	138	155	159	123	-0.302764	0.121228	down	no	chr1:2315040-2323085,+
AL445524.1	9	17	14	16	13	16	20	11	10	-0.0723277	0.921987	down	no	chr1:231520729-231528618,-
TSNAX	923	1013	914	925	1012	778	989	886	976	0.0417941	0.725095	up	no	chr1:231528541-231566524,+
DISC1	66	65	70	65	63	56	67	37	38	0.385201	0.1262	up	no	chr1:231626815-232041272,+
HTR1D	106	113	98	115	127	280	278	149	261	-1.13802	8.06023e-14	down	yes	chr1:23191895-23194729,-
MORN1	192	191	163	174	169	211	194	215	202	-0.247297	0.0769595	down	no	chr1:2321253-2391707,-
AL353052.1	23	13	25	17	25	21	31	22	20	-0.219302	0.666417	down	no	chr1:232160091-232185643,+
SIPA1L2	1076	1245	996	1055	1190	1227	1360	973	1275	-0.150484	0.0691275	down	no	chr1:232397965-232561558,-
MAP10	215	219	204	188	219	201	199	185	200	0.0557249	0.746494	up	no	chr1:232804892-232808407,+
LINC01355	74	85	71	66	80	111	83	72	69	-0.189554	0.458252	down	no	chr1:23281307-23287488,-
NTPCR	1394	1295	1261	1287	1384	1387	1583	1507	1485	-0.207507	0.00224553	down	no	chr1:232950605-232983882,+
AL109936.6	5	4	3	5	9	10	6	14	5	-0.809602	0.303459	down	no	chr1:23297797-23302866,+
PCNX2	1925	1916	1952	2016	2134	1610	1875	1676	1652	0.188484	0.00244788	up	no	chr1:232983435-233295725,-
HNRNPR	14458	15139	14347	13982	14791	13834	14819	11777	14334	0.0557516	0.250461	up	no	chr1:23303771-23344336,-
RPS7P3	22	13	14	13	17	3	8	9	5	1.29894	0.0164809	up	yes	chr1:233288868-233289447,-
MAP3K21	1091	1165	1055	1082	1151	1026	1067	848	1008	0.135176	0.0288755	up	no	chr1:233327724-233385148,+
ZNF436	51	73	62	55	73	60	96	51	64	-0.13576	0.670587	down	no	chr1:23359448-23369836,-
KCNK1	398	356	353	334	429	385	392	345	409	-0.0681372	0.615761	down	no	chr1:233614106-233672514,+
ZNF436-AS1	3	5	12	2	9	2	9	1	5	0.541965	0.642193	up	no	chr1:23368997-23371839,+
TCEA3	2	1	3	1	2	3	7	9	6	-1.83929	0.0521044	down	no	chr1:23380909-23424748,-
SLC35F3	45	24	44	39	34	34	36	19	28	0.324844	0.399021	up	no	chr1:233904676-234324511,+
AL122008.3	2	5	2	4	3	4	4	1	3	0.070853	0.963727	up	no	chr1:234212606-234215088,-
ASAP3	1769	1984	1719	1797	1896	1613	1694	1070	1412	0.314798	0.00016147	up	no	chr1:23428563-23484568,-
COA6-AS1	16	9	17	9	13	12	12	9	7	0.327025	0.631571	up	no	chr1:234372807-234373593,-
COA6	297	265	216	268	258	194	208	163	184	0.445693	0.000143713	up	no	chr1:234373456-234385068,+
TARBP1	1064	1080	1179	1189	1193	995	963	861	841	0.284862	0.0001192	up	no	chr1:234391313-234479179,-
IRF2BP2	759	785	816	819	872	908	779	775	750	-0.0236634	0.863466	down	no	chr1:234604269-234609525,-
LINC01132	0	5	3	4	3	0	0	4	2	0.917611	NA	up	no	chr1:234724042-234736720,+
AL360294.1	2	3	9	3	5	1	5	0	4	0.815581	0.525524	up	no	chr1:234757619-234760056,-
AL513477.1	73	54	73	66	59	40	43	53	48	0.461445	0.0658172	up	no	chr1:2350414-2352820,-
E2F2	361	382	361	349	422	360	429	320	348	0.010108	0.951133	up	no	chr1:23506438-23531233,-
TOMM20	12297	12968	11921	12261	12516	11410	13240	11676	12142	-0.00259551	0.974994	down	no	chr1:235109341-235128837,-
SNORA14B	8	10	4	11	14	9	6	10	16	-0.171631	0.843264	down	no	chr1:235127803-235127937,-
RBM34	17	15	12	17	8	12	26	11	10	-0.113328	0.881175	down	no	chr1:235131183-235161283,-
ARID4B	1982	1860	1855	1827	2081	1946	2298	1821	2016	-0.104834	0.0928682	down	no	chr1:235131634-235328219,-
GGPS1	257	227	226	239	204	257	293	239	278	-0.241586	0.0454942	down	no	chr1:235327350-235344532,+
TBCE	54	71	75	67	95	72	64	68	75	0.0154169	0.965937	up	no	chr1:235328570-235448952,+
AL391994.1	5	1	2	4	4	3	2	3	6	-0.167659	0.910378	down	no	chr1:235336806-235337087,+
TBCE	42	46	42	53	40	54	53	53	47	-0.249705	0.39131	down	no	chr1:235367360-235452443,+
B3GALNT2	735	781	899	896	906	970	1098	861	887	-0.208181	0.0236062	down	no	chr1:235447190-235504452,-
AL021154.1	5	8	5	5	6	2	5	0	6	0.819417	0.419126	up	no	chr1:23549139-23550915,-
GNG4	1320	1478	1494	1446	1513	1585	1652	1236	1232	-0.0055605	0.968715	down	no	chr1:235547685-235650754,-
ID3	3635	3707	3532	3560	3707	3775	4181	3802	3820	-0.137682	0.00391684	down	no	chr1:23557926-23559501,-
LYST	8	18	8	17	9	15	20	18	17	-0.580045	0.268705	down	no	chr1:235661041-235883640,-
NID1	2495	2591	2520	2728	2842	1934	2533	2447	2204	0.17054	0.0765266	up	no	chr1:235975830-236065109,-
GPR137B	242	213	263	211	256	216	225	187	208	0.149139	0.30331	up	no	chr1:236142505-236221865,+
ERO1B	174	206	147	184	218	216	172	164	221	-0.0939972	0.653725	down	no	chr1:236215101-236281958,-
AL513477.2	4	1	2	2	7	1	2	5	1	0.441471	0.780011	up	no	chr1:2363061-2363628,-
EDARADD	143	118	137	129	146	138	112	105	151	0.0556898	0.823328	up	no	chr1:236348257-236502915,+
LGALS8	737	788	688	694	738	550	631	605	606	0.249056	0.00141644	up	no	chr1:236518000-236552981,+
AL359921.2	6	13	12	3	10	17	18	18	14	-0.967666	0.0640203	down	no	chr1:236536162-236536704,-
HEATR1	7918	8490	7872	7675	8643	7391	7718	6335	7423	0.137046	0.000732285	up	no	chr1:236549005-236604516,-
ACTN2	92	83	104	107	102	63	76	66	92	0.362179	0.0782565	up	no	chr1:236664141-236764631,+
MTR	2791	2823	2663	2826	2793	2495	2908	2511	2418	0.0715886	0.297112	up	no	chr1:236795292-236921278,+
RPL11	21517	21720	18761	19386	19455	19433	21107	17859	19744	0.0123354	0.88403	up	no	chr1:23691742-23696835,+
RPL35P1	52	72	38	34	47	48	45	45	49	0.0163531	0.971297	up	no	chr1:236981339-236981708,+
RYR2	379	418	392	400	406	508	520	466	495	-0.351858	4.05646e-06	down	no	chr1:237042184-237833988,+
ELOA-AS1	28	11	11	13	13	19	11	14	9	0.159454	0.832288	up	no	chr1:23706901-23778296,-
ELOA	2975	3117	2815	2917	3126	2973	3000	2605	2809	0.0365248	0.534595	up	no	chr1:23743155-23762059,+
PITHD1	1948	2290	2335	2330	2253	2384	2621	1912	2067	-0.0377517	0.748289	down	no	chr1:23778418-23788232,+
LYPLA2	4458	4557	4059	3999	4092	3978	4163	3336	3866	0.110402	0.0564608	up	no	chr1:23791145-23795539,+
GALE	581	599	577	520	646	411	564	392	495	0.298575	0.00169372	up	no	chr1:23795599-23800781,-
HMGCL	365	344	356	365	385	302	429	515	375	-0.204317	0.258364	down	no	chr1:23801885-23838620,-
FUCA1	240	249	260	198	261	228	261	262	232	-0.0623346	0.736706	down	no	chr1:23845077-23868294,-
LINC01139	51	39	43	45	37	12	14	22	8	1.57757	1.75117e-06	up	yes	chr1:238476542-238486060,-
RER1	1902	1690	1761	1770	1941	1790	1797	1478	1591	0.0912829	0.213222	up	no	chr1:2391775-2405442,+
CHRM3	231	230	239	192	237	158	155	151	169	0.477383	8.05924e-05	up	no	chr1:239386565-239915452,+
PNRC2	6965	7174	6815	6659	7211	6714	6952	4975	6697	0.108439	0.117838	up	no	chr1:23956839-23963462,+
SRSF10	11185	11581	11437	11234	11665	10242	11658	10611	11277	0.0255715	0.729048	up	no	chr1:23964347-23980927,-
CHRM3-AS2	1	0	1	0	6	4	7	5	2	-1.53473	0.237674	down	no	chr1:239703381-239770130,-
FMN2	95	96	62	96	101	61	71	42	66	0.555232	0.00882574	up	no	chr1:240014348-240475187,+
AL359918.1	1	6	5	5	2	4	2	1	6	0.200751	0.893188	up	no	chr1:240142670-240145389,-
PEX10	687	624	590	615	689	588	555	490	516	0.220372	0.00707123	up	no	chr1:2403964-2413797,-
GREM2	2	3	3	0	3	0	5	2	3	-0.206921	NA	down	no	chr1:240489573-240612155,-
MYOM3	22	11	20	23	19	4	9	13	9	1.07854	0.031786	up	yes	chr1:24056035-24112135,-
AL365184.1	4	6	3	9	6	2	3	0	6	1.00619	0.339724	up	no	chr1:240763334-240776824,+
RGS7	26	37	37	26	35	56	51	36	31	-0.464102	0.146217	down	no	chr1:240775515-241357230,-
IL22RA1	11	3	7	5	11	3	4	7	8	0.382146	0.69563	up	no	chr1:24119771-24143140,-
AL359764.1	0	0	6	2	4	6	4	2	7	-1.00271	0.425305	down	no	chr1:241357343-241364054,+
AL359764.2	4	5	4	3	0	10	6	5	3	-0.934851	0.348886	down	no	chr1:241413716-241468661,+
FH	2885	3001	2843	2732	3011	2662	2646	2157	2698	0.155666	0.00369443	up	no	chr1:241497603-241519761,-
IFNLR1	360	340	335	354	348	327	373	282	333	0.0485547	0.722926	up	no	chr1:24154168-24187959,-
OPN3	30	25	15	22	26	29	21	9	20	0.230908	0.672548	up	no	chr1:241590102-241677376,-
CHML	6670	6918	6632	6523	6878	5858	6783	5493	6334	0.104313	0.0157014	up	no	chr1:241628853-241640254,-
AL133390.1	12	18	6	8	10	6	19	0	6	0.484633	0.614051	up	no	chr1:241640555-241641835,+
EXO1	2270	2322	2401	2304	2489	1966	2002	1830	2054	0.22923	9.97645e-06	up	no	chr1:241847967-241895148,+
RPL23AP20	1	5	4	5	0	3	7	9	4	-0.980341	0.358261	down	no	chr1:241916123-241916543,+
MAP1LC3C	46	37	42	51	35	33	38	36	36	0.206349	0.559001	up	no	chr1:241995490-241999098,-
PLD5	107	140	130	142	135	209	203	109	146	-0.373303	0.0495683	down	no	chr1:242082986-242524696,-
AL591686.2	2	8	8	4	6	23	11	12	11	-1.38391	0.0200683	down	yes	chr1:242147230-242209129,+
AL591686.1	2	2	1	5	0	4	8	5	3	-1.34341	0.223321	down	no	chr1:242203555-242210827,+
PLCH2	9	6	9	4	7	12	15	13	12	-0.926284	0.101551	down	no	chr1:2425980-2505532,+
LINC01347	21	14	12	21	8	9	17	8	28	-0.0480565	0.955566	down	no	chr1:243056307-243101744,-
CEP170	4002	4317	3964	3821	4039	4360	4803	3834	4484	-0.149368	0.000833951	down	no	chr1:243124428-243255348,-
AL606534.1	9	14	11	7	11	13	10	9	17	-0.271256	0.69784	down	no	chr1:243135898-243140588,+
GRHL3	163	154	168	140	191	162	143	176	136	0.0394352	0.876394	up	no	chr1:24319322-24364482,+
SDCCAG8	194	186	198	198	179	178	202	138	176	0.110058	0.511549	up	no	chr1:243256034-243500091,+
AKT3	723	790	755	735	834	734	816	569	721	0.0825072	0.392336	up	no	chr1:243488233-243851079,-
STPG1	188	189	174	203	217	184	234	200	177	-0.0679056	0.718056	down	no	chr1:24356999-24416934,-
ZBTB18	688	739	626	668	709	585	654	564	646	0.129716	0.108928	up	no	chr1:244048939-244057476,+
NIPAL3	430	442	438	457	452	548	601	468	516	-0.296331	0.000108682	down	no	chr1:24415802-24472976,+
ADSS	3499	3779	3364	3415	3663	3653	3877	3240	3765	-0.0695602	0.155867	down	no	chr1:244408494-244451909,-
CATSPERE	13	21	13	14	12	11	20	9	12	0.142933	0.837847	up	no	chr1:244454377-244641177,+
DESI2	5221	5354	5027	5144	5308	6612	7236	6491	6752	-0.413389	1.74314e-29	down	no	chr1:244653103-244709033,+
AL451007.1	1	8	3	4	3	6	8	10	8	-1.11954	0.162747	down	no	chr1:244694432-244694720,-
BX323046.2	4	8	5	9	0	13	13	7	2	-0.76702	0.42711	down	no	chr1:244834374-244835011,-
COX20	59	54	58	61	71	85	81	135	91	-0.744743	0.0011464	down	no	chr1:244835616-244845057,+
HNRNPU	54014	55949	51697	53952	55905	52310	57520	48246	52801	0.00934283	0.842168	up	no	chr1:244840638-244864560,-
BX323046.1	0	3	1	3	3	0	6	1	4	-0.468853	NA	down	no	chr1:244864738-244865272,+
AL356512.1	7	8	11	5	9	7	5	12	5	0.0901521	0.930275	up	no	chr1:244969350-244971088,-
EFCAB2	312	382	317	307	335	356	397	237	331	-0.0251387	0.896951	down	no	chr1:244969705-245127164,+
RCAN3	501	513	457	488	524	481	490	330	400	0.194727	0.0574178	up	no	chr1:24502351-24541040,+
KIF26B	25	33	26	38	45	24	43	20	35	0.1055	0.832765	up	no	chr1:245154985-245709432,+
NCMAP	2	0	7	2	7	3	0	4	5	0.206052	0.906589	up	no	chr1:24556087-24609328,+
SMYD3	554	518	542	458	531	506	617	531	600	-0.147935	0.143986	down	no	chr1:245749342-246507312,-
SRRM1	9443	9767	9235	9485	10064	8617	9415	8151	8175	0.125849	0.0023326	up	no	chr1:24631716-24673281,+
TFB2M	1444	1540	1273	1411	1466	1207	1494	1239	1327	0.0817538	0.317508	up	no	chr1:246540561-246566261,-
CNST	1059	1090	1099	990	1112	1192	1360	1038	1245	-0.206885	0.000815918	down	no	chr1:246566444-246668595,+
AL591623.2	3	0	1	2	3	0	4	4	6	-0.999198	NA	down	no	chr1:246632251-246632478,-
AL591848.3	2	11	2	7	13	2	3	3	4	1.17422	0.226678	up	no	chr1:246682108-246685075,+
SCCPDH	980	986	892	960	975	761	843	691	750	0.299653	3.21014e-07	up	no	chr1:246724409-246768137,+
KIF28P	12	3	8	17	13	11	13	5	11	0.0658812	0.946901	up	no	chr1:246771837-246839611,-
AL591848.4	34	27	27	31	40	28	35	37	27	-0.0367139	0.942737	down	no	chr1:246772301-246775772,+
LINC01341	22	25	19	23	18	9	14	11	11	0.895274	0.0345016	up	no	chr1:246775880-246792385,+
AHCTF1	4332	4680	4427	4348	4476	4513	4918	4144	4629	-0.0646615	0.162009	down	no	chr1:246839098-246931967,-
ZNF695	158	191	192	144	166	199	203	211	197	-0.288128	0.0478269	down	no	chr1:246945547-247008093,-
ZNF670-ZNF695	7	11	13	5	11	16	19	12	24	-0.945967	0.0566894	down	no	chr1:246945547-247078811,-
ZNF670	664	693	643	639	663	595	663	550	650	0.0709426	0.430066	up	no	chr1:247034637-247078811,-
AL512637.1	6	1	6	6	0	2	5	2	0	0.756135	0.626156	up	no	chr1:247042791-247044021,+
ZNF669	336	369	338	410	373	417	551	501	426	-0.411267	0.000181386	down	no	chr1:247099962-247104372,-
AL627095.2	10	14	20	11	12	24	22	20	20	-0.714386	0.098288	down	no	chr1:247105405-247108929,+
C1orf229	6	7	1	3	5	1	8	2	3	0.311861	0.820429	up	no	chr1:247110160-247112417,-
ZNF124	502	551	478	570	510	467	596	522	573	-0.0813578	0.515709	down	no	chr1:247121975-247172016,-
AL390728.2	3	15	6	3	7	5	4	4	3	0.7224	0.457325	up	no	chr1:247183813-247185482,-
AL390728.6	117	140	139	143	139	158	195	160	185	-0.396469	0.00355926	down	no	chr1:247187281-247188526,-
AL390728.4	619	583	520	585	637	615	644	565	589	-0.0696431	0.488677	down	no	chr1:247189851-247210856,-
RNA5SP82	7	7	7	8	11	8	11	4	16	-0.309562	0.704894	down	no	chr1:247204570-247204661,-
ZNF496	3023	3135	3035	3136	3267	2903	2969	2695	2961	0.0791739	0.125368	up	no	chr1:247297412-247331846,-
AC104335.1	30	18	20	20	26	15	31	39	17	-0.208348	0.713337	down	no	chr1:247337886-247348076,-
NLRP3	3	3	3	1	2	1	4	6	5	-0.784537	0.520377	down	no	chr1:247416156-247449108,+
CLIC4	22973	23168	21922	22078	22713	22622	25396	22712	25149	-0.121835	0.00919741	down	no	chr1:24745382-24844321,+
OR14A16	0	4	2	2	5	1	1	4	2	0.30783	NA	up	no	chr1:247814660-247824119,-
TRIM58	126	146	149	138	148	93	100	115	105	0.415145	0.0093969	up	no	chr1:247857187-247880138,+
OR2W3	0	5	2	4	6	4	6	1	8	-0.503884	0.697448	down	no	chr1:247895587-247896531,+
OR2L2	0	3	1	0	9	10	7	3	8	-1.46832	0.179778	down	no	chr1:248030070-248042305,+
SH3BP5L	1628	1680	1541	1593	1742	1407	1643	1397	1560	0.0900932	0.155574	up	no	chr1:248810446-248825915,-
MIR3124	6	6	8	5	9	6	1	0	13	0.416642	0.729446	up	no	chr1:248826377-248826443,+
ZNF672	917	951	874	969	974	809	849	590	787	0.275428	0.000241619	up	no	chr1:248838210-248849517,+
ZNF692	541	488	502	459	478	570	513	453	532	-0.0999102	0.370518	down	no	chr1:248850006-248859144,-
PGBD2	385	413	404	370	386	321	336	307	275	0.303746	0.00163039	up	no	chr1:248906196-248919946,+
RPL23AP25	7	3	13	1	3	2	1	1	1	2.08862	0.0847989	up	no	chr1:248936581-248937043,+
RUNX3	4	10	7	17	12	24	23	3	3	-0.405437	0.677892	down	no	chr1:24899511-24965121,-
PANK4	649	736	660	645	667	672	690	488	645	0.0767064	0.477943	up	no	chr1:2508537-2526611,-
SYF2	1786	1778	1525	1664	1683	1678	1688	1435	1639	0.0339553	0.687685	up	no	chr1:25222276-25232502,-
AL031432.4	19	12	8	12	14	22	15	25	20	-0.703726	0.130009	down	no	chr1:25232586-25234775,+
RSRP1	966	896	903	894	916	1102	1062	768	934	-0.107638	0.267433	down	no	chr1:25242249-25338213,-
AL031432.3	4	8	2	2	6	7	2	5	6	-0.237208	0.847103	down	no	chr1:25247837-25248321,+
AL031432.2	29	19	17	25	25	27	35	33	16	-0.307818	0.501023	down	no	chr1:25266102-25267136,-
RHD	31	35	26	23	26	40	24	22	22	0.028275	0.959964	up	no	chr1:25272393-25330445,+
HES5	0	0	0	3	4	7	6	6	7	-2.25589	0.0302389	down	yes	chr1:2528745-2530263,-
SDHDP6	70	77	69	58	83	76	69	66	59	0.0444876	0.891765	up	no	chr1:25294164-25294643,-
AL139246.5	6	12	11	11	15	14	16	12	15	-0.40656	0.490188	down	no	chr1:2530064-2547460,+
AL928711.1	6	3	7	5	10	6	6	7	12	-0.360267	0.689993	down	no	chr1:25336429-25337465,-
TMEM50A	3124	3164	2801	2853	2974	3031	3207	2784	3143	-0.0620451	0.297428	down	no	chr1:25338317-25362361,+
AL031284.1	3	8	0	3	1	4	2	6	7	-0.72333	0.566271	down	no	chr1:25398721-25399198,+
MACO1	780	806	731	745	811	736	870	717	738	-0.0159052	0.88714	down	no	chr1:25430858-25500209,+
LDLRAP1	591	549	611	553	618	420	532	427	475	0.302402	0.000342626	up	no	chr1:25543580-25568886,+
MAN1C1	166	213	184	208	182	221	230	241	179	-0.230592	0.151476	down	no	chr1:25617468-25786207,+
AP006222.1	7	0	0	4	6	0	0	4	2	1.08672	NA	up	no	chr1:257864-359681,-
SELENON	2259	2126	1960	2201	2309	2186	2349	1872	1987	0.0168149	0.860255	up	no	chr1:25800176-25818221,+
MTFR1L	258	260	281	290	256	236	259	243	270	0.0602453	0.712244	up	no	chr1:25818640-25832942,+
AUNIP	868	823	773	828	852	756	842	784	766	0.0390154	0.707083	up	no	chr1:25831913-25859458,-
PAQR7	199	212	221	209	219	196	165	179	163	0.2336	0.0945142	up	no	chr1:25861210-25871253,-
PRXL2B	1151	1170	1082	1099	1148	1320	1414	1017	1254	-0.176633	0.00736219	down	no	chr1:2586491-2591469,+
STMN1	13029	13150	12477	12402	13159	11481	12219	10014	11402	0.15495	4.45032e-07	up	no	chr1:25884181-25906991,-
MMEL1	3	2	2	4	8	6	7	17	7	-1.35078	0.0869743	down	no	chr1:2590639-2633016,-
PAFAH2	447	371	437	443	423	432	415	344	368	0.0910373	0.485337	up	no	chr1:25959767-25998117,-
EXTL1	27	17	17	23	24	18	25	24	32	-0.232202	0.632702	down	no	chr1:26019884-26036464,+
SLC30A2	43	62	52	56	42	63	75	92	89	-0.686051	0.00275876	down	no	chr1:26037252-26046118,-
PDIK1L	237	244	241	225	222	195	196	197	205	0.202426	0.115938	up	no	chr1:26111165-26125555,+
FAM110D	31	17	24	15	22	26	13	15	21	0.182453	0.753732	up	no	chr1:26159079-26163962,+
AL391650.1	13	17	12	24	21	14	26	22	17	-0.218243	0.703808	down	no	chr1:26169516-26171831,-
CNKSR1	328	323	325	317	328	287	308	308	275	0.102314	0.425231	up	no	chr1:26177484-26189884,+
CATSPER4	9	19	11	29	14	8	10	6	8	1.00833	0.0741115	up	no	chr1:26190561-26202968,+
AL355877.1	26	25	15	23	17	20	32	25	28	-0.340937	0.428482	down	no	chr1:26209741-26229840,+
CEP85	1854	1945	1821	1835	1981	1820	2058	1754	1953	-0.0407897	0.536315	down	no	chr1:26234200-26278808,+
AL355877.2	4	2	2	1	5	7	2	1	4	-0.353675	0.80988	down	no	chr1:26263041-26263398,-
SH3BGRL3	767	867	777	810	852	813	980	831	897	-0.145873	0.0492991	down	no	chr1:26280086-26281522,+
UBXN11	300	314	291	278	317	332	300	305	319	-0.102604	0.41951	down	no	chr1:26281328-26318363,-
CRYBG2	447	424	477	469	431	554	556	447	512	-0.232851	0.00931737	down	no	chr1:26321698-26360080,-
TTC34	7	18	14	15	15	11	15	8	10	0.299575	0.651489	up	no	chr1:2635976-2801717,-
LIN28A	75952	78102	72190	74424	78319	74733	85788	76376	79550	-0.097361	0.0358486	down	no	chr1:26410817-26429728,+
DHDDS	1361	1360	1294	1317	1430	1234	1228	1209	1133	0.134035	0.0552161	up	no	chr1:26432282-26471306,+
AL513365.2	3	6	6	8	2	5	6	4	7	-0.162447	0.889663	down	no	chr1:26462756-26468014,-
HMGN2	17314	18431	17029	17341	17684	15428	16815	13572	15995	0.152519	1.47475e-05	up	no	chr1:26472440-26476642,+
RPS6KA1	1417	1582	1486	1487	1703	1638	1619	1442	1447	-0.0367188	0.693865	down	no	chr1:26529761-26575030,+
AL512408.1	7	7	3	5	5	4	8	6	12	-0.507849	0.559749	down	no	chr1:26692132-26694131,-
ARID1A	7166	7111	7581	7354	8128	8730	9197	7979	7943	-0.214264	5.96447e-05	down	no	chr1:26693236-26782104,+
PIGV	237	216	213	202	243	203	251	192	173	0.0859165	0.623566	up	no	chr1:26787472-26798398,+
ZDHHC18	988	1058	1003	1071	1123	1028	1087	934	1060	-0.00411113	0.968606	down	no	chr1:26826688-26857604,+
SFN	92	108	109	109	100	78	80	68	113	0.257576	0.238308	up	no	chr1:26863149-26864456,+
GPN2	963	874	944	948	1046	914	963	878	865	0.0426615	0.682411	up	no	chr1:26876132-26890283,-
GPATCH3	450	452	396	469	478	426	464	421	430	0.0096897	0.949357	up	no	chr1:26890488-26900467,-
NUDC	5271	5679	5130	5443	5757	5615	6122	4817	5624	-0.055087	0.282973	down	no	chr1:26900238-26946871,+
KDF1	406	412	384	341	383	295	353	335	317	0.208956	0.0559772	up	no	chr1:26949562-26960468,-
TRNP1	718	744	781	645	743	892	830	699	650	-0.112872	0.344125	down	no	chr1:26993692-27000886,+
TENT5B	3340	4160	4147	4051	4451	4099	4323	3332	3468	0.051806	0.659093	up	no	chr1:27005020-27012850,-
SLC9A1	901	1002	990	998	1097	1048	909	722	862	0.140939	0.161295	up	no	chr1:27098809-27166981,-
CHCHD3P3	11	13	12	18	12	9	8	9	16	0.295209	0.663149	up	no	chr1:27200834-27201473,-
NPM1P39	9	6	7	8	5	11	7	5	10	-0.264741	0.761488	down	no	chr1:27206930-27207796,+
WDTC1	872	891	783	859	932	731	894	758	764	0.106322	0.205987	up	no	chr1:27234632-27308636,+
TMEM222	754	853	710	773	834	708	822	707	754	0.0349632	0.743318	up	no	chr1:27322145-27336400,+
ACTG1P20	10	12	6	9	18	8	8	14	13	-0.0188948	0.983751	down	no	chr1:27325329-27325796,+
SYTL1	134	110	125	142	129	187	188	200	153	-0.545331	0.000234431	down	no	chr1:27342020-27353937,+
MAP3K6	243	205	193	206	235	210	253	218	234	-0.114412	0.450137	down	no	chr1:27354067-27366961,-
FCN3	8	3	5	4	3	1	0	3	3	1.34383	0.247411	up	no	chr1:27369112-27374824,-
CD164L2	24	28	21	21	23	29	17	15	15	0.26658	0.58829	up	no	chr1:27379176-27383333,-
GPR3	259	281	269	284	251	201	217	173	188	0.433323	5.40703e-05	up	no	chr1:27392622-27395814,+
WASF2	4396	4449	4444	4489	4846	3625	4155	3578	3742	0.227279	4.91517e-07	up	no	chr1:27404230-27490167,-
AHDC1	986	1075	962	992	1055	1081	1156	908	1000	-0.0634915	0.409476	down	no	chr1:27534035-27604431,-
FGR	8	10	9	22	13	8	16	11	12	0.0492044	0.954708	up	no	chr1:27612064-27635185,-
AL031729.1	46	40	30	37	44	49	37	23	43	0.0224461	0.963072	up	no	chr1:27649419-27649610,+
IFI6	69	91	59	50	66	135	124	145	160	-1.11587	5.42122e-10	down	yes	chr1:27666064-27672198,-
FAM76A	306	302	295	312	312	318	358	342	333	-0.180831	0.0891203	down	no	chr1:27725979-27763122,+
STX12	380	396	349	393	390	352	463	326	374	-0.0192981	0.90389	down	no	chr1:27773219-27824443,+
PPP1R8	2209	2410	2204	2192	2323	1964	2226	1878	2230	0.0947992	0.117884	up	no	chr1:27830782-27851676,+
SCARNA1	8	2	4	4	3	5	4	8	5	-0.434816	0.685289	down	no	chr1:27834401-27834566,+
THEMIS2	334	370	336	397	384	413	405	328	370	-0.0898574	0.466438	down	no	chr1:27872543-27886685,+
RPA2	3206	3226	3099	3187	3289	2738	3160	2852	3025	0.0858075	0.150737	up	no	chr1:27891524-27914746,-
SMPDL3B	1266	1357	1252	1200	1407	1315	1375	968	1287	0.0390202	0.718363	up	no	chr1:27935000-27959157,+
AL512288.1	18	10	8	17	5	12	10	7	9	0.262503	0.742199	up	no	chr1:27938875-27960193,-
XKR8	466	434	426	429	467	521	462	341	398	0.015897	0.928948	up	no	chr1:27959462-27968096,+
EYA3	1303	1395	1289	1305	1385	1258	1438	1183	1262	0.022115	0.790852	up	no	chr1:27970344-28088637,-
RN7SL559P	2	5	1	3	5	2	0	6	3	0.13536	0.938568	up	no	chr1:28031884-28032180,-
SPCS2P4	183	204	125	139	175	187	322	171	165	-0.379151	0.0738628	down	no	chr1:28095742-28096422,-
PTAFR	72	76	70	104	78	99	106	79	82	-0.223746	0.334868	down	no	chr1:28147166-28193936,-
DNAJC8	5409	5580	5178	5220	5285	5690	5930	4478	5883	-0.0725516	0.287347	down	no	chr1:28199456-28233029,-
ATP5IF1	3006	3221	2526	2747	2714	2969	3204	2643	2827	-0.0675233	0.428727	down	no	chr1:28236109-28246906,+
AL353622.1	51	34	41	38	28	43	41	37	41	-0.108358	0.792104	down	no	chr1:28239509-28241453,-
SESN2	745	725	704	701	822	1484	1741	2173	1774	-1.32611	5.73223e-18	down	yes	chr1:28259518-28282491,+
MED18	291	232	270	248	277	317	273	259	295	-0.152047	0.268705	down	no	chr1:28329002-28335965,+
PHACTR4	2299	2325	2264	2360	2477	2391	2523	2261	2410	-0.0659091	0.236228	down	no	chr1:28369582-28500364,+
RCC1	4707	4931	4637	4590	4889	4710	4810	3846	4610	0.048395	0.377243	up	no	chr1:28505943-28539300,+
SNHG3	1773	1801	1690	1758	1886	1379	1288	1115	1254	0.467104	2.09548e-19	up	no	chr1:28505980-28510892,+
SNORA73B	55	70	70	71	77	52	43	37	53	0.535496	0.0191095	up	no	chr1:28508559-28508762,+
PRDX3P2	7	2	2	7	8	9	8	13	10	-0.991682	0.164072	down	no	chr1:28526318-28527227,-
AL513497.1	13	9	8	12	5	15	22	33	21	-1.32155	0.00416757	down	yes	chr1:28544460-28546542,+
TRNAU1AP	910	843	801	768	784	796	853	752	811	-0.00154675	0.990454	down	no	chr1:28553085-28578545,+
SNHG12	650	599	602	640	647	658	749	503	648	-0.054993	0.644361	down	no	chr1:28578538-28583132,-
SNORD99	5	1	5	1	1	3	1	0	3	0.559007	NA	up	no	chr1:28578749-28578822,-
TAF12	718	730	737	712	720	585	713	609	688	0.123941	0.148604	up	no	chr1:28589323-28643085,-
RAB42	161	131	191	156	200	211	217	159	194	-0.247855	0.137517	down	no	chr1:28592200-28595443,+
GMEB1	673	706	681	663	697	686	844	663	713	-0.11891	0.138389	down	no	chr1:28668732-28719353,+
YTHDF2	6622	7009	6584	6733	7019	6025	6764	5973	6071	0.0950085	0.0392226	up	no	chr1:28736621-28769775,+
OPRD1	148	146	160	141	162	154	153	159	149	-0.0588529	0.774889	down	no	chr1:28812142-28871267,+
EPB41	5089	5184	4996	5180	5562	5429	5942	3924	5196	-0.00408037	0.97371	down	no	chr1:28887091-29120046,+
TMEM200B	71	60	57	63	58	121	128	158	95	-1.06536	4.18032e-08	down	yes	chr1:29119429-29123903,-
SRSF4	3213	3504	3078	3259	3478	3338	3287	2465	3130	0.083631	0.259399	up	no	chr1:29147743-29181900,-
MECR	655	700	644	690	637	554	665	568	478	0.198801	0.0466894	up	no	chr1:29192657-29230942,-
AL590729.1	5	2	0	1	9	2	3	7	1	-0.0166892	0.992812	down	no	chr1:29223933-29224816,+
PTPRU	1212	1334	1252	1312	1449	1449	1667	1300	1453	-0.193669	0.00153379	down	no	chr1:29236516-29326813,+
MIR1302-2HG	5	2	4	6	6	8	4	5	6	-0.358078	0.731273	down	no	chr1:29554-31109,+
PRDM16	15	23	26	19	15	10	16	20	14	0.346788	0.521787	up	no	chr1:3069168-3438621,+
MATN1	11	5	3	2	5	2	5	0	8	0.458004	0.727049	up	no	chr1:30711277-30723585,-
LAPTM5	7	6	8	10	0	0	2	5	4	1.12778	0.326193	up	no	chr1:30732469-30757774,-
SDC3	1847	2153	1962	1881	2057	1584	1702	1461	1590	0.287541	2.69114e-08	up	no	chr1:30869466-30908758,-
PUM1	6834	6795	6552	6514	7097	5568	6355	4838	5910	0.223281	2.42952e-07	up	no	chr1:30931506-31065991,-
NKAIN1	1256	1333	1273	1389	1480	2085	1971	1311	1651	-0.408823	7.46753e-06	down	no	chr1:31179745-31239887,-
SNRNP40	3659	3933	3528	3391	3664	3334	3489	3032	3378	0.101521	0.0447067	up	no	chr1:31259568-31296788,-
AC114495.2	9	8	14	10	11	14	14	12	12	-0.353332	0.571998	down	no	chr1:31263245-31263681,-
ZCCHC17	906	911	772	792	806	821	878	729	794	0.0228371	0.842698	up	no	chr1:31296982-31364953,+
FABP3	468	405	385	410	446	562	481	401	514	-0.243917	0.0198435	down	no	chr1:31365253-31376850,-
SERINC2	681	754	688	768	821	823	811	502	643	0.0698382	0.654579	up	no	chr1:31409565-31434680,+
TINAGL1	133	158	195	111	175	91	125	92	90	0.603223	0.00124803	up	no	chr1:31576485-31587686,+
HCRTR1	8	6	7	1	6	9	7	6	5	-0.303583	0.762793	down	no	chr1:31617686-31632518,+
PEF1	823	772	754	736	796	826	736	600	716	0.0774753	0.455814	up	no	chr1:31629866-31644896,-
AC114488.2	5	7	14	13	8	26	12	10	9	-0.62575	0.342211	down	no	chr1:31644049-31660162,+
COL16A1	487	445	461	480	468	478	450	382	382	0.114046	0.305033	up	no	chr1:31652263-31704319,-
ADGRB2	722	776	741	701	817	958	928	556	798	-0.133184	0.321227	down	no	chr1:31727117-31764893,-
MIR4254	3	2	1	2	2	3	2	4	6	-0.952605	0.432437	down	no	chr1:31758660-31758735,-
SPOCD1	42	36	51	41	34	29	22	40	48	0.189205	0.666792	up	no	chr1:31790422-31816051,-
PTP4A2	5540	5571	5388	5223	5725	6193	6009	4925	5492	-0.0750771	0.191868	down	no	chr1:31906421-31944856,-
KHDRBS1	11570	11621	12479	11251	12454	12434	12218	9983	10795	0.0328544	0.697664	up	no	chr1:32013868-32060850,+
AL445248.1	1	5	1	0	2	3	8	2	3	-1.17054	0.370507	down	no	chr1:32052291-32073474,-
TMEM39B	777	788	751	766	775	763	779	649	732	0.0453484	0.615761	up	no	chr1:32072031-32102866,+
KPNA6	3992	4266	3743	4027	4268	3907	4439	3686	4041	-0.0190693	0.780535	down	no	chr1:32108056-32176563,+
TXLNA	3119	3257	3104	3124	3267	3097	3477	3172	3154	-0.0585829	0.348886	down	no	chr1:32179675-32198285,+
CCDC28B	235	273	245	257	278	238	238	228	228	0.10893	0.426894	up	no	chr1:32200386-32205387,+
IQCC	133	114	96	108	98	117	107	89	122	-0.0184805	0.95021	down	no	chr1:32205661-32208687,+
DCDC2B	3	3	2	7	3	5	5	2	3	-0.0794913	0.956496	down	no	chr1:32209094-32216196,+
TMEM234	76	77	60	95	93	82	72	51	71	0.185927	0.490712	up	no	chr1:32214472-32222359,-
EIF3I	4602	4988	4417	4456	4959	4977	5816	4454	4967	-0.141041	0.00455655	down	no	chr1:32221928-32231604,+
MTMR9LP	314	329	288	316	280	340	291	260	288	0.0177718	0.922964	up	no	chr1:32231658-32241620,-
FAM167B	28	23	22	20	29	16	27	25	19	0.128872	0.805098	up	no	chr1:32247222-32248856,+
LCK	2819	2782	2627	2686	2891	2087	2422	2038	2015	0.333493	8.81158e-12	up	no	chr1:32251239-32286165,+
HDAC1	4310	4572	4161	4236	4324	4006	4286	3817	4071	0.0603003	0.227336	up	no	chr1:32292083-32333635,+
MARCKSL1	11839	14017	14839	14783	16454	18388	15347	9612	12021	0.0318777	0.921497	up	no	chr1:32333839-32336233,-
TSSK3	10	2	2	6	2	2	8	9	9	-0.707884	0.484271	down	no	chr1:32351521-32364312,+
FAM229A	20	18	21	34	21	24	31	29	29	-0.342388	0.413232	down	no	chr1:32361270-32364278,-
BSDC1	2048	1954	1982	2030	2055	2262	2198	1803	2226	-0.107301	0.0936091	down	no	chr1:32365103-32394731,-
LRRC37A12P	35	29	23	23	36	31	24	35	43	-0.231504	0.586942	down	no	chr1:32423214-32426789,-
ZBTB8B	105	144	128	123	141	164	200	122	178	-0.400633	0.00986426	down	no	chr1:32465072-32496686,+
ZBTB8A	364	404	359	399	396	399	600	514	426	-0.369777	0.00201224	down	no	chr1:32539427-32605941,+
ZBTB8OS	656	661	591	651	601	644	819	627	717	-0.182031	0.0316257	down	no	chr1:32600172-32650903,-
RBBP4	10951	11291	10654	10813	11491	9657	11031	8651	10113	0.131182	0.000491956	up	no	chr1:32651142-32686211,+
KIAA1522	3313	3297	3196	3088	3466	3819	4183	3731	3678	-0.271046	5.22606e-09	down	no	chr1:32741830-32774970,+
YARS	7226	7213	6883	7230	7528	7534	8445	6922	7460	-0.105591	0.00631796	down	no	chr1:32775237-32818153,-
S100PBP	1427	1465	1394	1461	1439	1646	1834	1451	1592	-0.21387	2.46589e-05	down	no	chr1:32816767-32858875,+
FNDC5	70	68	81	57	87	48	78	70	67	0.107188	0.739628	up	no	chr1:32862268-32872482,-
HPCA	17	21	10	21	30	28	30	22	13	-0.267384	0.629133	down	no	chr1:32885994-32898441,+
TMEM54	27	20	28	20	17	23	45	37	32	-0.643552	0.0715317	down	no	chr1:32894594-32901438,-
RNF19B	359	448	377	412	435	505	512	397	461	-0.23883	0.0106885	down	no	chr1:32936445-32964685,-
AK2	4411	4438	4284	4223	4252	3655	3883	3614	3867	0.167344	0.000688383	up	no	chr1:33007940-33080996,-
AZIN2	10	15	19	10	7	17	20	14	12	-0.394765	0.508069	down	no	chr1:33081104-33123492,+
TRIM62	289	273	241	273	289	249	270	211	216	0.174634	0.154967	up	no	chr1:33145399-33182059,-
AL662907.2	12	5	7	14	8	8	8	8	8	0.168928	0.848042	up	no	chr1:33162851-33166298,+
ZNF362	936	1065	1041	1007	1250	1005	955	713	813	0.251174	0.00866056	up	no	chr1:33256492-33300719,+
AL513327.3	3	2	7	6	9	8	4	7	11	-0.515027	0.572588	down	no	chr1:33261212-33261680,+
AL513327.1	5	3	10	7	4	12	9	6	12	-0.771652	0.286228	down	no	chr1:33307348-33349245,+
PHC2	443	399	456	423	377	569	517	445	529	-0.32676	0.000847178	down	no	chr1:33323623-33431052,-
ZSCAN20	158	125	142	134	111	128	146	138	120	-0.0229227	0.933998	down	no	chr1:33472645-33496507,+
CSMD2	935	922	941	949	999	1102	964	795	855	-0.000839956	0.995556	down	no	chr1:33513999-34165842,-
CSMD2-AS1	4	0	6	2	1	0	3	3	1	0.545241	NA	up	no	chr1:33868953-33893726,+
C1orf94	305	289	314	270	328	399	378	267	387	-0.277375	0.0176866	down	no	chr1:34166883-34219131,+
ARHGEF16	797	807	822	829	849	791	806	733	806	0.0319211	0.746029	up	no	chr1:3454665-3481113,+
SMIM12	1002	1078	924	917	1043	900	977	747	874	0.150951	0.0322354	up	no	chr1:34712737-34859755,-
GJB5	20	19	15	22	18	8	11	4	11	1.12004	0.0169804	up	yes	chr1:34755047-34758512,+
GJB3	12	5	17	15	16	4	30	10	14	-0.163793	0.854377	down	no	chr1:34781214-34786369,+
GJA4	44	35	37	37	54	36	25	36	23	0.421288	0.213744	up	no	chr1:34792999-34795747,+
DLGAP3	496	455	454	534	570	644	579	419	472	-0.104114	0.487119	down	no	chr1:34865436-34929650,-
MEGF6	861	850	890	833	841	902	923	679	760	0.0382884	0.743318	up	no	chr1:3487951-3611508,-
AC114490.3	7	5	4	6	6	7	5	10	2	-0.151323	0.893535	down	no	chr1:34974356-34985313,-
AC114490.1	10	8	9	6	8	6	5	9	4	0.40554	0.631348	up	no	chr1:34975699-34978706,-
ZMYM6	307	333	328	292	314	312	386	386	357	-0.232071	0.0472432	down	no	chr1:34986165-35031945,-
ZMYM1	1019	965	1005	1052	1019	965	930	813	917	0.126296	0.085091	up	no	chr1:35032172-35115859,+
SFPQ	28682	30354	30953	30247	33909	28495	30134	25177	27401	0.115991	0.0213995	up	no	chr1:35176378-35193145,-
ZMYM4	5290	5622	5107	4925	5380	4376	4466	3595	4347	0.295149	3.33569e-11	up	no	chr1:35268709-35422058,+
RPL5P4	17	16	12	19	22	13	16	15	14	0.209421	0.722786	up	no	chr1:35350722-35351607,+
ZMYM4-AS1	3	4	4	2	2	1	4	7	5	-0.552352	0.653192	down	no	chr1:35358822-35366077,-
KIAA0319L	2123	2157	2181	2162	2350	2200	2251	2094	2086	-0.011295	0.901322	down	no	chr1:35433492-35557950,-
NCDN	1952	1977	1778	1933	2157	2179	2088	1633	1961	-0.0361825	0.70882	down	no	chr1:35557473-35567274,+
TFAP2E	8	4	10	3	8	11	5	8	8	-0.316963	0.729011	down	no	chr1:35573314-35595328,+
PSMB2	5262	5183	4956	5136	5258	4754	5215	4197	4953	0.0783081	0.0791985	up	no	chr1:35599541-35641526,-
C1orf216	328	319	323	317	332	350	358	283	299	-0.0259669	0.867121	down	no	chr1:35713877-35718894,-
CLSPN	1822	1898	1787	1926	1812	1940	1950	1438	1805	0.0232565	0.823755	up	no	chr1:35720218-35769978,-
AGO4	689	709	700	689	725	604	646	490	565	0.254434	0.000251757	up	no	chr1:35808016-35857890,+
AGO1	4397	4516	4217	4161	4657	4642	4991	4106	4365	-0.0773115	0.0986489	down	no	chr1:35869808-35930532,+
AGO3	569	574	562	556	589	614	662	530	547	-0.0776791	0.409763	down	no	chr1:35930718-36072500,+
TEKT2	37	40	41	31	29	24	53	29	24	0.108099	0.824557	up	no	chr1:36084094-36088275,+
ADPRHL2	648	683	597	606	628	653	679	581	581	-0.0133674	0.915934	down	no	chr1:36088892-36093932,+
COL8A2	124	103	133	166	137	119	106	93	99	0.31557	0.10459	up	no	chr1:36095239-36125222,-
TRAPPC3	1013	1079	1003	963	1043	1053	1124	861	1021	-0.0236783	0.803847	down	no	chr1:36136570-36156053,-
MAP7D1	1308	1443	1514	1416	1616	1681	1437	982	1230	0.104422	0.466431	up	no	chr1:36155579-36180849,+
THRAP3	12703	12710	11787	12042	13196	11396	12390	10438	11953	0.0795781	0.0457315	up	no	chr1:36224432-36305357,+
AL513320.1	7	8	3	6	5	2	1	5	4	0.895791	0.364943	up	no	chr1:3623190-3624743,-
TPRG1L	954	1052	972	1009	1077	1110	1174	1021	1084	-0.149783	0.0134766	down	no	chr1:3625015-3630127,+
SH3D21	220	287	227	229	204	281	325	231	264	-0.267624	0.0415268	down	no	chr1:36306368-36329340,+
WRAP73	517	510	476	505	550	614	542	528	557	-0.167256	0.0630242	down	no	chr1:3630767-3652761,-
EVA1B	58	46	44	53	56	82	47	44	35	-0.0508796	0.911308	down	no	chr1:36322031-36324154,-
AL591845.1	8	8	7	13	9	6	6	11	4	0.367887	0.659879	up	no	chr1:36329630-36335406,+
STK40	1032	1138	1092	1085	1271	1319	1384	1219	1185	-0.219603	0.00147552	down	no	chr1:36339624-36385896,-
LSM10	793	780	789	795	821	812	824	661	729	0.0408703	0.674026	up	no	chr1:36391238-36397908,-
OSCP1	81	75	94	68	71	51	45	68	62	0.419845	0.0887804	up	no	chr1:36415827-36450451,-
MRPS15	2246	2305	2079	2236	2121	2297	2318	1732	2089	0.0297303	0.758631	up	no	chr1:36455718-36464384,-
TP73	74	73	72	62	74	72	62	49	49	0.259605	0.293588	up	no	chr1:3652516-3736201,+
AL732372.2	94	115	87	101	105	102	66	77	69	0.315923	0.144659	up	no	chr1:365389-522928,-
AL596257.1	2	3	4	6	1	1	0	2	1	1.63133	NA	up	no	chr1:36703953-36710582,+
AC117945.2	13	8	3	5	9	9	5	1	4	0.653557	0.487189	up	no	chr1:36768122-36769725,-
GRIK3	355	333	322	311	326	245	253	192	204	0.528315	9.37852e-08	up	no	chr1:36795527-37034515,-
LINC01137	6	6	7	17	4	3	4	7	9	0.438517	0.652104	up	no	chr1:37350934-37474411,-
TP73-AS1	1429	1549	1413	1543	1607	1488	1520	1343	1453	0.0211906	0.804479	up	no	chr1:3735511-3747373,-
CCDC27	28	7	17	12	16	13	19	20	13	-0.0589773	0.941483	down	no	chr1:3746460-3771645,+
ZC3H12A	270	268	245	283	286	264	314	310	295	-0.166368	0.187289	down	no	chr1:37474580-37484377,+
MEAF6	1361	1381	1310	1271	1419	1302	1387	1089	1338	0.0442821	0.567005	up	no	chr1:37492575-37514774,-
MIR5581	7	9	9	5	9	8	12	13	14	-0.630444	0.312005	down	no	chr1:37500935-37500994,-
SNIP1	931	890	851	794	912	778	906	821	903	0.00396342	0.97618	up	no	chr1:37534449-37554293,-
DNALI1	599	561	586	548	599	528	608	558	652	-0.0544388	0.657496	down	no	chr1:37556919-37566857,+
GNL2	5241	5412	5094	4961	5097	4440	4880	4016	4719	0.160944	0.000207122	up	no	chr1:37566816-37595937,-
RSPO1	11	15	5	6	13	9	20	19	32	-1.04305	0.0507793	down	no	chr1:37611350-37634892,-
C1orf109	1365	1388	1357	1300	1295	1372	1626	1472	1636	-0.221672	0.00151052	down	no	chr1:37681570-37692249,-
CDCA8	1597	1789	1702	1792	1880	1737	1797	1487	1745	0.0178285	0.847163	up	no	chr1:37692481-37709719,+
EPHA10	28	22	21	22	29	32	24	30	25	-0.225776	0.606591	down	no	chr1:37713880-37765133,-
SMIM1	26	27	25	32	21	27	31	27	18	-0.00752399	0.989537	down	no	chr1:3772761-3775982,+
LRRC47	2235	2249	2455	2340	2435	3037	2428	2057	2343	-0.105439	0.342141	down	no	chr1:3778559-3796498,-
MANEAL	58	48	59	50	65	107	59	61	54	-0.362646	0.214049	down	no	chr1:37793802-37801137,+
YRDC	369	448	391	448	338	399	433	415	412	-0.0917835	0.538124	down	no	chr1:37802945-37808208,-
C1orf122	512	660	607	629	621	756	590	444	516	0.0421296	0.833605	up	no	chr1:37806979-37809454,+
MTF1	812	829	798	782	843	752	899	785	842	-0.0461444	0.632679	down	no	chr1:37809574-37859592,-
AL365330.1	25	11	18	32	24	39	27	35	18	-0.475414	0.304591	down	no	chr1:3785008-3785538,+
INPP5B	966	1021	996	987	1140	954	1068	983	970	0.00431487	0.971524	up	no	chr1:37860697-37947057,-
SF3A3	7369	7615	7045	7027	7626	7528	8246	6612	7658	-0.0661885	0.106359	down	no	chr1:37956975-37990075,-
RNU6-510P	6	5	7	2	10	11	9	10	9	-0.741156	0.296271	down	no	chr1:37991462-37991569,+
FHL3	445	446	547	475	518	583	496	516	438	-0.10098	0.507746	down	no	chr1:37996770-38005606,-
UTP11	2149	2327	2037	2220	2229	2044	2281	2008	2205	0.00385797	0.966302	up	no	chr1:38009258-38024820,+
POU3F1	267	299	358	332	345	395	221	227	213	0.243779	0.457776	up	no	chr1:38043829-38046793,-
MIR3659HG	23	23	37	25	36	18	16	10	11	1.0383	0.00658087	up	yes	chr1:38047314-38119025,+
CEP104	852	860	822	889	973	921	946	802	769	-0.00117595	0.99286	down	no	chr1:3812086-3857214,-
LINC02786	5	7	1	0	4	2	0	3	2	0.883353	NA	up	no	chr1:38129464-38140593,-
DFFB	203	238	224	242	242	352	344	257	301	-0.478772	4.80805e-06	down	no	chr1:3857267-3885429,+
AL354702.1	4	5	2	3	4	2	2	3	4	0.344516	0.80023	up	no	chr1:38708931-38710890,+
RRAGC	238	253	260	268	275	266	285	268	272	-0.110755	0.400565	down	no	chr1:38838198-38859772,-
AL139260.1	4	13	6	5	8	9	5	7	6	0.0484104	0.963927	up	no	chr1:38859912-38965038,+
MYCBP	573	592	585	525	513	454	533	450	535	0.145126	0.152733	up	no	chr1:38862493-38873368,-
RHBDL2	5	2	14	5	13	5	12	16	4	-0.294261	0.779072	down	no	chr1:38885807-38941830,-
C1orf174	585	551	487	497	542	576	655	496	563	-0.136309	0.136682	down	no	chr1:3889125-3900293,-
AKIRIN1	11065	11490	12894	11844	13660	15677	15337	13216	13670	-0.281174	2.68355e-05	down	no	chr1:38991276-39006059,+
LINC01134	13	8	20	8	6	26	16	17	15	-0.779641	0.145531	down	no	chr1:3900352-3917225,+
NDUFS5	5664	5472	4860	4910	5214	5822	6413	5417	6404	-0.236843	9.27145e-06	down	no	chr1:39026318-39034636,+
MACF1	16835	17634	16669	17043	17973	14165	16284	13125	14238	0.221331	9.79743e-11	up	no	chr1:39081316-39487177,+
BMP8A	55	41	36	46	48	47	62	39	44	-0.115532	0.750275	down	no	chr1:39491636-39529869,+
OXCT2P1	23	31	16	17	32	26	44	29	33	-0.505155	0.177225	down	no	chr1:39514956-39516490,+
PPIEL	89	76	83	103	81	97	132	113	74	-0.300184	0.196383	down	no	chr1:39522280-39559671,-
PABPC4	6126	6311	6015	6219	6736	6529	5808	5001	5282	0.117899	0.10021	up	no	chr1:39560816-39576790,-
PABPC4-AS1	56	59	56	59	68	47	47	54	50	0.229317	0.403263	up	no	chr1:39565052-39573860,+
SNORA55	20	19	29	32	14	17	16	12	12	0.652884	0.155867	up	no	chr1:39567374-39567508,-
HEYL	73	63	61	66	84	39	58	64	36	0.453287	0.0870323	up	no	chr1:39623435-39639643,-
HPCAL4	40	51	55	53	59	40	61	56	53	-0.0604469	0.874359	down	no	chr1:39678648-39691485,-
PPIE	882	932	922	870	1040	895	1055	1024	981	-0.127717	0.172763	down	no	chr1:39692182-39763914,+
BMP8B	11	5	19	11	9	10	13	28	17	-0.678748	0.270879	down	no	chr1:39757182-39788865,-
OXCT2	24	16	13	19	29	21	20	21	20	-0.0608881	0.921987	down	no	chr1:39769523-39771348,-
TRIT1	1215	1248	1117	1019	1120	1184	1218	1131	1212	-0.0884392	0.299598	down	no	chr1:39838110-39883511,-
MYCL	509	551	547	528	491	526	532	536	497	-0.0295643	0.834851	down	no	chr1:39895426-39902256,-
MFSD2A	533	650	539	523	576	511	577	461	525	0.0887644	0.392762	up	no	chr1:39955112-39969968,+
AL663070.1	10	8	6	7	9	16	16	15	10	-0.869559	0.104407	down	no	chr1:39962680-39963404,+
CAP1	5843	5823	5672	5642	6349	4830	5594	4519	5514	0.165262	0.00154748	up	no	chr1:40040233-40072649,+
PPT1	6778	6995	6832	6585	6839	6799	7162	5983	6952	-0.015095	0.803673	down	no	chr1:40071461-40097727,-
RLF	1583	1696	1615	1549	1669	1439	1679	1410	1614	0.0460205	0.54548	up	no	chr1:40161387-40240921,+
AL050341.2	150	134	134	144	160	115	138	150	166	-0.0171714	0.950151	down	no	chr1:40256427-40257967,-
ZMPSTE24	3615	3826	3455	3445	3742	3389	3889	3233	3984	-0.0362998	0.652597	down	no	chr1:40258236-40294180,+
COL9A2	150	110	138	138	117	107	130	140	125	0.0208814	0.944204	up	no	chr1:40300489-40317813,-
SMAP2	317	373	326	321	369	290	288	246	266	0.29018	0.00320501	up	no	chr1:40344850-40423326,+
ZFP69B	342	400	392	410	380	485	526	508	482	-0.414419	3.36875e-06	down	no	chr1:40450102-40463718,+
AL031985.3	183	174	197	188	187	240	272	312	271	-0.599191	2.26945e-06	down	no	chr1:40464319-40466767,+
AL603839.4	5	1	3	3	3	8	5	12	7	-1.46679	0.0670158	down	no	chr1:40473055-40474059,+
ZFP69	205	220	211	202	214	219	204	189	214	-0.00747462	0.969736	down	no	chr1:40477290-40496343,+
AL603839.3	5	7	4	5	6	9	12	4	6	-0.54234	0.515919	down	no	chr1:40493157-40508661,-
EXO5	67	83	83	104	92	113	80	104	112	-0.293267	0.200572	down	no	chr1:40508741-40516556,+
AL603839.2	19	10	9	12	13	15	7	14	17	-0.116772	0.879749	down	no	chr1:40515754-40517174,-
ZNF684	167	162	214	201	176	168	175	153	186	0.0785824	0.7021	up	no	chr1:40531573-40548167,+
RIMS3	1190	1292	1298	1301	1408	1395	1551	1406	1343	-0.169093	0.0154341	down	no	chr1:40620680-40665682,-
AL031289.2	2	4	2	4	6	6	4	4	6	-0.513121	0.636587	down	no	chr1:40659848-40667480,+
AL031289.1	1	1	1	2	4	3	1	6	6	-1.21727	0.327129	down	no	chr1:40669089-40687588,-
NFYC-AS1	30	32	13	28	40	37	61	40	30	-0.587672	0.106477	down	no	chr1:40690380-40692066,-
NFYC	1192	1294	1220	1264	1250	1137	1302	1075	1236	0.0343831	0.68499	up	no	chr1:40691648-40771603,+
KCNQ4	72	87	63	58	91	116	106	73	102	-0.451662	0.0262639	down	no	chr1:40783787-40840452,+
CITED4	23	38	95	55	87	127	25	13	28	0.288024	0.828897	up	no	chr1:40861054-40862363,-
CTPS1	4789	5123	4888	4940	5244	4663	5360	4122	4870	0.0409588	0.492841	up	no	chr1:40979688-41012565,+
SLFNL1-AS1	44	45	39	42	52	52	28	33	33	0.244367	0.488609	up	no	chr1:41014590-41043890,+
SLFNL1	17	15	16	19	18	16	12	23	11	0.0857276	0.900227	up	no	chr1:41015597-41023237,-
SCMH1	396	435	369	343	384	377	383	281	362	0.104826	0.402149	up	no	chr1:41027200-41242154,-
AC093151.6	2	4	5	6	2	0	1	2	0	2.29962	NA	up	no	chr1:41302932-41306148,-
FOXO6	29	27	45	39	42	65	45	19	35	-0.189607	0.695832	down	no	chr1:41361922-41383590,+
EDN2	2	1	0	2	6	1	6	4	0	-0.363826	NA	down	no	chr1:41478775-41484683,-
HIVEP3	8	19	24	15	15	10	13	18	16	0.144078	0.838686	up	no	chr1:41506365-42035925,-
FOXJ3	2286	2373	2313	2381	2506	2225	2398	2245	2235	0.0235024	0.776426	up	no	chr1:42176539-42335877,-
RIMKLA	288	326	264	304	324	438	455	416	414	-0.551922	1.15647e-10	down	no	chr1:42380792-42424232,+
ZMYND12	9	6	5	0	10	11	5	12	12	-0.794007	0.328368	down	no	chr1:42430329-42456253,-
PPCS	870	819	830	823	851	680	759	729	680	0.200104	0.00932003	up	no	chr1:42456117-42473385,+
CCDC30	30	34	38	39	35	45	43	49	53	-0.469487	0.0901807	down	no	chr1:42463221-42657190,+
PPIH	238	269	212	226	245	215	231	207	260	0.025106	0.895893	up	no	chr1:42658423-42676758,+
AC098484.4	119	79	95	90	105	125	128	101	117	-0.302204	0.102968	down	no	chr1:42658687-42682160,-
AC098484.2	4	2	5	4	1	1	2	1	3	0.851891	NA	up	no	chr1:42678735-42681659,+
YBX1	28910	29859	39447	29310	35441	42487	32127	25707	29014	-0.0170389	0.958708	down	no	chr1:42682418-42703805,+
CLDN19	233	242	241	273	239	151	261	212	165	0.283853	0.0990477	up	no	chr1:42733093-42740254,-
P3H1	1130	1192	1241	1226	1329	1414	1401	1035	1116	-0.0503179	0.673386	down	no	chr1:42746335-42767084,-
C1orf50	112	156	113	123	144	137	149	140	141	-0.166459	0.367577	down	no	chr1:42767249-42779491,+
TMEM269	28	19	17	23	17	11	26	26	29	-0.181708	0.749603	down	no	chr1:42785007-42816619,+
SVBP	104	113	102	104	100	117	127	96	129	-0.196001	0.288118	down	no	chr1:42807052-42817397,-
ERMAP	93	89	99	100	87	116	115	91	126	-0.289565	0.111562	down	no	chr1:42817122-42844991,+
AL512353.1	60	41	49	21	44	58	59	49	49	-0.354948	0.286066	down	no	chr1:42832522-42846422,-
ZNF691	544	572	543	558	546	596	704	602	646	-0.238489	0.00125477	down	no	chr1:42846573-42852477,+
ATP6V1E1P1	8	13	5	9	12	14	10	16	10	-0.460276	0.478479	down	no	chr1:42903232-42903912,+
SLC2A1	11015	11404	10607	11331	11989	7490	9013	9223	8398	0.360776	1.08452e-06	up	no	chr1:42925375-42958868,-
SLC2A1-AS1	20	6	12	16	16	17	22	17	9	-0.245192	0.714535	down	no	chr1:42959049-42996814,+
FAM183A	3	2	1	2	0	5	10	7	4	-2.05009	0.0335793	down	yes	chr1:43145153-43156396,+
EBNA1BP2	1639	1721	1512	1659	1759	1673	1734	1359	1580	0.0315065	0.701997	up	no	chr1:43164175-43270936,-
CFAP57	9	7	9	7	7	9	16	17	8	-0.718936	0.238904	down	no	chr1:43172149-43254358,+
TMEM125	482	504	534	457	538	515	532	419	544	-0.0301824	0.825435	down	no	chr1:43269983-43274002,+
C1orf210	192	212	187	176	198	214	200	176	178	-0.0267824	0.893535	down	no	chr1:43281877-43285617,-
TIE1	148	166	170	176	197	87	92	63	72	1.09592	3.46032e-14	up	yes	chr1:43300982-43323108,+
MPL	1	7	9	4	3	10	14	4	3	-0.69751	0.473691	down	no	chr1:43337849-43352772,+
AL139289.2	7	5	3	9	8	6	8	4	4	0.191917	0.85588	up	no	chr1:43354684-43358658,-
CDC20	5020	5240	4698	5304	5654	4772	5619	4596	4810	0.0330994	0.677789	up	no	chr1:43358981-43363203,+
ELOVL1	596	555	593	548	588	622	666	445	542	-0.00908252	0.954708	down	no	chr1:43363398-43368074,-
MED8	363	362	361	350	402	354	341	310	383	0.0486162	0.729048	up	no	chr1:43383917-43389808,-
AL139289.1	24	29	19	31	34	37	44	41	45	-0.644731	0.028066	down	no	chr1:43385113-43389155,+
SZT2	401	471	409	472	415	406	407	355	387	0.124039	0.257276	up	no	chr1:43389882-43454247,+
PTPRF	13995	14466	13486	14098	14762	12069	13146	11199	12405	0.180711	2.16922e-09	up	no	chr1:43525187-43623666,+
KDM4A	1165	1076	986	1202	1192	1289	1295	1243	1258	-0.214071	0.00419762	down	no	chr1:43650149-43705518,+
KDM4A-AS1	37	51	50	51	58	50	56	34	51	0.0203103	0.96091	up	no	chr1:43685123-43708138,-
ST3GAL3	16	13	19	25	21	39	33	15	30	-0.658581	0.101537	down	no	chr1:43705824-43931165,+
ARTN	114	129	127	113	113	161	130	97	142	-0.182519	0.361474	down	no	chr1:43933320-43937240,+
AL357079.1	13	14	18	20	23	24	16	15	17	-0.0664432	0.919142	down	no	chr1:43937918-43946551,-
IPO13	911	945	803	802	881	899	960	765	930	-0.065665	0.46532	down	no	chr1:43946950-43968022,+
DPH2	1589	1815	1643	1655	1708	1563	1637	1540	1561	0.0584182	0.436835	up	no	chr1:43970000-43973369,+
ATP6V0B	1905	1982	1933	1854	1870	2163	2184	1825	2208	-0.166563	0.00225748	down	no	chr1:43974487-43978295,+
B4GALT2	1817	1921	1840	1887	2021	1657	1633	1471	1491	0.244677	3.06737e-06	up	no	chr1:43978943-43991170,+
CCDC24	180	200	230	216	171	218	185	155	192	0.0588347	0.78975	up	no	chr1:43991359-43996528,+
SLC6A9	853	778	810	850	1028	1122	1271	1482	1148	-0.585644	0.000289097	down	no	chr1:43991500-44031467,-
AL139220.2	8	4	6	6	15	20	7	10	12	-0.694005	0.315986	down	no	chr1:44030437-44115913,+
AL356653.1	6	0	3	4	2	4	4	0	3	0.12555	0.945744	up	no	chr1:44122153-44122512,-
KLF18	1	8	2	4	4	3	2	1	0	1.30724	0.332999	up	no	chr1:44137821-44141631,-
DMAP1	1359	1270	1200	1312	1297	1296	1225	1159	1182	0.0476331	0.601438	up	no	chr1:44213455-44220681,+
ERI3	1474	1694	1695	1620	1857	1897	1688	1350	1431	0.0360345	0.79427	up	no	chr1:44221070-44355260,-
ERI3-IT1	7	4	7	9	11	18	8	7	17	-0.749525	0.248703	down	no	chr1:44243408-44244273,-
RNF220	1970	1936	1980	1883	1943	1803	1741	1426	1581	0.214514	0.000225038	up	no	chr1:44405194-44651724,+
TMEM53	117	144	114	120	108	148	147	71	143	-0.0997257	0.724704	down	no	chr1:44635238-44674481,-
ARMH1	5	5	2	5	0	3	11	5	3	-0.709304	0.533433	down	no	chr1:44674692-44725591,+
KIF2C	2989	2953	2931	2852	3079	2744	2828	2478	2682	0.108161	0.0160748	up	no	chr1:44739818-44767767,+
AL592166.1	11	4	4	3	12	7	3	0	1	1.28402	0.220779	up	no	chr1:44759037-44775810,-
RPS8	17218	17547	15823	16807	15940	16451	17411	15374	16441	-0.0126575	0.868541	down	no	chr1:44775251-44778779,+
SNORD46	5	5	5	10	7	10	2	9	5	-0.0744434	0.950051	down	no	chr1:44776490-44776593,+
BEST4	32	37	34	29	25	45	55	27	28	-0.325484	0.379543	down	no	chr1:44783585-44788170,-
PLK3	156	185	163	164	171	260	207	226	186	-0.427891	0.00211926	down	no	chr1:44800377-44805990,+
BTBD19	17	15	10	18	24	15	21	17	21	-0.174865	0.766626	down	no	chr1:44808482-44815585,+
PTCH2	13	27	37	23	34	37	33	22	32	-0.238402	0.615545	down	no	chr1:44819844-44843253,-
EIF2B3	900	986	948	916	947	775	864	737	820	0.200176	0.00154657	up	no	chr1:44850522-44986722,-
MRPS17P1	1	2	3	0	9	1	2	4	2	0.34661	NA	up	no	chr1:44988705-44991834,-
HECTD3	863	1013	866	981	1037	1019	1022	789	959	-0.0246922	0.837247	down	no	chr1:45002540-45011324,-
UROD	2076	2072	2007	1971	1972	2137	2244	1667	2103	-0.0422455	0.614933	down	no	chr1:45010950-45015575,+
ZSWIM5	226	187	195	157	210	282	310	201	304	-0.519806	7.61309e-05	down	no	chr1:45016399-45306209,-
LINC01144	5	4	3	6	3	5	6	6	7	-0.54918	0.558698	down	no	chr1:45303910-45305619,+
HPDL	1268	1289	1241	1243	1268	1407	1291	672	1293	0.0948016	0.753479	up	no	chr1:45326895-45328679,+
MUTYH	670	781	633	653	713	881	830	637	777	-0.210994	0.0149916	down	no	chr1:45329163-45340893,-
TOE1	630	684	687	675	726	720	773	761	693	-0.151921	0.0860718	down	no	chr1:45340052-45343973,+
TESK2	309	303	290	252	345	316	362	247	335	-0.101501	0.487831	down	no	chr1:45343883-45491163,-
CCDC163	44	35	67	36	54	36	46	41	56	0.0447659	0.924076	up	no	chr1:45493866-45500079,-
MMACHC	333	375	331	297	392	347	395	370	347	-0.115096	0.369426	down	no	chr1:45500300-45513382,+
PRDX1	16746	16902	15396	14293	16149	14545	17887	14805	16869	-0.0453221	0.597513	down	no	chr1:45511036-45523047,-
AKR1A1	3624	3750	3554	3510	3543	3930	4237	3563	3872	-0.15009	0.000228838	down	no	chr1:45550543-45570049,+
AL355480.1	6	2	2	0	1	1	5	3	4	-0.589085	NA	down	no	chr1:45581219-45581321,-
NASP	38644	40189	38122	37861	40195	36091	38988	29711	35166	0.126478	0.00165568	up	no	chr1:45583846-45618904,+
CCDC17	37	32	33	33	32	55	35	19	46	-0.239267	0.563158	down	no	chr1:45620044-45624057,-
GPBP1L1	5108	5168	4878	4858	5077	4476	5086	4215	4492	0.102788	0.0152469	up	no	chr1:45627304-45688113,-
RPS15AP10	1	5	7	1	1	5	5	6	1	-0.540075	0.694213	down	no	chr1:45645816-45646197,-
AL604028.2	11	1	10	15	14	20	14	11	13	-0.534991	0.434119	down	no	chr1:45651039-45651826,-
TMEM69	1623	1629	1510	1510	1609	1182	1445	1142	1356	0.266766	4.11269e-06	up	no	chr1:45688181-45694436,+
IPP	170	169	142	169	165	123	188	145	161	0.0472458	0.83477	up	no	chr1:45694324-45750653,-
AL604028.1	2	3	2	3	7	1	6	2	3	0.156117	0.921019	up	no	chr1:45694684-45697075,-
MAST2	1418	1446	1504	1392	1654	1776	1848	1141	1591	-0.124649	0.274615	down	no	chr1:45786987-46036122,+
PIK3R3	803	840	812	777	770	807	935	588	812	0.00151106	0.992367	up	no	chr1:46040140-46133036,-
POMGNT1	1081	1148	1015	1086	1092	1027	1097	815	967	0.120515	0.0887052	up	no	chr1:46188682-46220305,-
LURAP1	35	27	34	33	21	32	24	20	21	0.277926	0.516731	up	no	chr1:46203334-46221256,+
RAD54L	1008	1074	999	1029	1080	1070	1168	797	1024	0.00420404	0.97371	up	no	chr1:46246461-46278480,+
LRRC41	1842	1877	1842	1782	1864	1862	1911	1629	1725	0.0143302	0.858093	up	no	chr1:46261196-46303608,-
UQCRH	6783	6841	6069	6024	6239	6425	6997	5840	6584	-0.0489373	0.445382	down	no	chr1:46303698-46316776,+
NSUN4	734	786	650	713	725	600	734	669	640	0.0909295	0.379018	up	no	chr1:46340177-46365152,+
FAAH	278	260	312	252	252	311	238	168	206	0.204649	0.267722	up	no	chr1:46394317-46413848,+
FAAHP1	12	8	7	3	7	7	15	11	3	-0.315135	0.733379	down	no	chr1:46432129-46482493,+
DMBX1	53	42	47	28	31	18	12	12	11	1.5684	5.69372e-06	up	yes	chr1:46506996-46514226,+
MKNK1-AS1	7	6	4	3	4	5	3	3	2	0.526619	0.640514	up	no	chr1:46538611-46570255,+
AJAP1	160	169	153	144	161	208	223	215	184	-0.435102	0.00047491	down	no	chr1:4654609-4792534,+
MKNK1	254	258	241	260	241	206	228	196	223	0.200836	0.0918284	up	no	chr1:46557408-46616843,-
MOB3C	221	204	217	217	225	188	213	177	194	0.135111	0.333367	up	no	chr1:46607715-46616891,-
ATPAF1	2245	2225	2715	2171	2466	2705	2298	2013	2165	0.0107759	0.947967	up	no	chr1:46632737-46673867,-
EFCAB14-AS1	7	7	3	3	3	8	5	5	3	-0.227911	0.845087	down	no	chr1:46674036-46692098,+
EFCAB14	2348	2475	2450	2439	2528	2486	2827	2505	2536	-0.115077	0.038435	down	no	chr1:46675159-46719114,-
CYP4X1	136	156	123	130	124	83	82	68	78	0.749949	9.18881e-07	up	no	chr1:47023669-47050751,+
CYP4Z1	2	0	3	3	4	4	4	0	1	0.0923496	NA	up	no	chr1:47067231-47118318,+
CYP4A22-AS1	23	11	24	11	27	11	16	16	17	0.319275	0.587903	up	no	chr1:47096653-47179271,-
CYP4A22	4	3	0	2	1	3	3	5	1	-0.63862	NA	down	no	chr1:47137435-47149735,+
TAL1	7	7	0	5	9	10	14	13	16	-1.28541	0.0395156	down	yes	chr1:47216290-47232220,-
STIL	1785	1974	1840	1792	1935	1866	1843	1404	1701	0.100081	0.156908	up	no	chr1:47250139-47314147,-
Z98886.1	0	6	4	0	2	3	2	2	1	0.222364	NA	up	no	chr1:4730211-4734992,-
CMPK1	1651	1732	1581	1519	1706	1497	1515	1142	1395	0.20857	0.000714655	up	no	chr1:47333797-47378839,+
LINC01389	4	5	2	0	1	6	1	4	1	-0.379584	NA	down	no	chr1:47380928-47408477,-
FOXE3	3	1	0	4	0	10	2	2	5	-1.59463	0.211722	down	no	chr1:47416285-47418052,+
TRABD2B	122	135	143	120	142	183	150	112	112	-0.102973	0.66904	down	no	chr1:47760528-47997385,-
SLC5A9	16	14	11	11	10	8	10	12	5	0.462979	0.477858	up	no	chr1:48222685-48248644,+
SPATA6	356	335	336	327	342	285	359	251	368	0.0741059	0.628967	up	no	chr1:48295373-48472208,-
AL356968.2	23	40	21	36	23	36	35	27	32	-0.216646	0.615653	down	no	chr1:48435967-48437223,+
AGBL4	9	19	17	20	11	15	9	6	10	0.57696	0.328782	up	no	chr1:48532854-50023954,-
BEND5	188	189	194	196	211	114	164	113	124	0.573153	9.28727e-06	up	no	chr1:48727519-48776969,-
AL732372.3	3	1	3	2	1	3	1	1	5	-0.347622	NA	down	no	chr1:491225-493241,-
ELAVL4	63	77	82	83	65	64	69	62	72	0.116186	0.684611	up	no	chr1:50024029-50203786,+
FCF1P6	12	0	4	5	0	2	6	4	2	0.247917	0.886481	up	no	chr1:50405430-50406024,-
DMRTA2	2	0	0	1	0	7	23	14	14	-4.61948	1.66729e-05	down	yes	chr1:50417550-50423443,-
FAF1	1431	1408	1357	1364	1385	1417	1451	1108	1240	0.0606184	0.454265	up	no	chr1:50437028-50960267,-
PHBP12	3	2	1	5	2	6	4	11	10	-1.62914	0.0533486	down	no	chr1:50780340-50781150,+
CDKN2C	5	1	2	2	3	6	5	4	4	-0.900936	0.396322	down	no	chr1:50960745-50974634,+
RNF11	1680	1713	1763	1669	1889	1644	1798	1600	1731	0.00693567	0.944685	up	no	chr1:51236273-51273447,+
TTC39A	147	213	164	187	188	175	172	133	156	0.144827	0.412368	up	no	chr1:51287258-51345116,-
EPS15	2433	2379	2260	2467	2425	2551	3114	3041	2902	-0.316475	1.44251e-05	down	no	chr1:51354263-51519266,-
AL671986.1	1	1	3	1	2	4	2	6	1	-1.0802	NA	down	no	chr1:51372270-51373224,+
OSBPL9	3563	3682	3415	3484	3564	3117	3388	2734	3267	0.147751	0.00058231	up	no	chr1:51577179-51798427,+
NRDC	6948	7173	6665	6673	6983	6752	6899	5132	6290	0.106612	0.0674916	up	no	chr1:51789191-51878937,-
AL050343.2	19	6	11	15	19	21	17	13	28	-0.527178	0.323034	down	no	chr1:51793934-51799154,+
RAB3B	3884	3992	3833	3773	4040	3761	3958	3483	3603	0.0426838	0.411131	up	no	chr1:51907956-51990700,-
TXNDC12	404	387	318	350	413	395	470	349	380	-0.122084	0.306504	down	no	chr1:52020131-52056171,-
KTI12	40	42	46	58	35	36	46	31	41	0.17224	0.64374	up	no	chr1:52032103-52033810,-
TXNDC12-AS1	5	2	7	0	2	3	1	3	1	0.634796	0.688598	up	no	chr1:52050918-52052683,+
BTF3L4	4915	5218	5001	4859	5232	4423	5242	4638	4957	0.0321969	0.674427	up	no	chr1:52056199-52090716,+
ZFYVE9	2186	2195	2270	2231	2444	2139	2227	1926	2134	0.0711177	0.238371	up	no	chr1:52142094-52346686,+
AL139156.2	1	4	10	4	2	8	6	3	3	-0.265495	0.838686	down	no	chr1:52160261-52160600,-
CC2D1B	589	587	572	554	620	563	623	480	537	0.0537358	0.600686	up	no	chr1:52345723-52366193,-
PLA2G12AP1	1	13	8	9	5	10	16	6	5	-0.377528	0.69106	down	no	chr1:52368677-52369244,+
ORC1	2986	3076	2895	2950	3099	3385	3575	2598	3149	-0.111237	0.0663945	down	no	chr1:52372829-52404423,-
PRPF38A	2552	2586	2408	2579	2552	2451	2868	2338	2588	-0.0470757	0.457325	down	no	chr1:52404602-52420836,+
TUT4	1878	1935	1856	1994	2004	2163	2362	1857	1993	-0.146364	0.00749479	down	no	chr1:52408282-52553487,-
GPX7	298	321	311	306	293	319	324	261	361	-0.080076	0.569366	down	no	chr1:52602371-52609051,+
SHISAL2A	7	10	10	16	6	15	9	5	4	0.226959	0.802247	up	no	chr1:52633168-52669683,+
COA7	2519	2401	2457	2386	2479	2875	3345	3144	3044	-0.377673	1.46156e-10	down	no	chr1:52684449-52698347,-
ZYG11B	1811	1866	1596	1720	1847	1672	1955	1439	1699	0.0332101	0.707679	up	no	chr1:52726453-52827336,+
RPS13P2	33	38	35	26	28	33	39	19	30	0.056432	0.910068	up	no	chr1:52772194-52772648,-
ZYG11A	56	62	49	56	68	82	106	67	80	-0.554735	0.00541326	down	no	chr1:52842511-52894998,+
ECHDC2	183	176	191	196	162	252	281	248	218	-0.492552	4.50026e-05	down	no	chr1:52895910-52927212,-
AC099677.1	4	5	4	14	8	5	12	4	13	-0.297085	0.761292	down	no	chr1:52920422-52920596,+
SCP2	1890	1920	1656	1757	1762	1450	1649	1411	1664	0.185443	0.00384907	up	no	chr1:52927276-53051698,+
PODN	6	6	6	16	14	5	7	4	8	0.649327	0.404602	up	no	chr1:53062052-53085502,+
CPT2	309	358	364	388	447	425	458	290	317	-0.024129	0.914145	down	no	chr1:53196792-53214197,+
CZIB	947	986	911	969	960	900	930	781	866	0.102114	0.133151	up	no	chr1:53214099-53220634,-
MAGOH	1530	1618	1354	1345	1402	1360	1537	1305	1488	-0.00662483	0.955566	down	no	chr1:53226900-53238518,-
AL606760.1	10	6	2	4	7	3	4	7	6	0.163046	0.890912	up	no	chr1:53238550-53246482,+
LRP8	3156	3216	3111	3120	3375	3154	2988	2460	2734	0.140839	0.0135179	up	no	chr1:53242364-53328469,-
AL355483.2	21	10	17	24	25	20	28	17	21	-0.175085	0.756424	down	no	chr1:53304536-53307462,+
LINC01771	22	28	20	20	14	17	11	12	11	0.670689	0.144414	up	no	chr1:53328233-53336509,+
SLC25A3P1	25	28	31	21	30	12	19	21	11	0.738468	0.0606072	up	no	chr1:53413149-53440020,-
DMRTB1	6	13	7	10	14	6	7	9	3	0.631755	0.392762	up	no	chr1:53459399-53467488,+
GLIS1	3	4	4	4	12	8	6	3	5	-0.0588733	0.962678	down	no	chr1:53506237-53738106,-
NDC1	5757	6070	5689	5505	5920	5176	5971	4831	5666	0.0648155	0.219486	up	no	chr1:53765478-53838463,-
YIPF1	923	970	931	965	929	826	867	768	908	0.130243	0.0724377	up	no	chr1:53851719-53889798,-
DIO1	6	6	6	8	4	2	11	1	0	0.789887	0.491348	up	no	chr1:53891239-53911086,+
HSPB11	751	735	681	661	681	629	766	558	622	0.0944327	0.329493	up	no	chr1:53916574-53945929,-
LRRC42	1590	1796	1668	1634	1691	1475	1675	1249	1423	0.172898	0.00394804	up	no	chr1:53946085-53968168,+
HNRNPA3P12	15	12	5	12	26	16	16	17	12	-0.169305	0.818982	down	no	chr1:53974969-53976031,-
TMEM59	2708	2858	2650	2599	2673	2734	3021	2607	2926	-0.0988666	0.0558331	down	no	chr1:54026681-54053504,-
AL353898.3	4	2	2	1	4	7	5	3	4	-0.899916	0.400565	down	no	chr1:54033126-54034880,-
TCEANC2	504	536	471	445	477	458	532	424	478	0.00833501	0.954665	up	no	chr1:54053584-54112519,+
CYB5RL	351	367	367	353	395	370	393	388	347	-0.0675091	0.611716	down	no	chr1:54169651-54200036,-
MRPL37	4535	4649	4463	4440	4616	4174	4680	3457	4221	0.106171	0.0398022	up	no	chr1:54184041-54225464,+
SSBP3	5287	5312	4904	5223	5732	4868	5611	4873	5075	0.0161926	0.837003	up	no	chr1:54225432-54413479,-
SSBP3-AS1	32	34	35	39	49	55	37	38	38	-0.188717	0.612771	down	no	chr1:54236440-54239063,+
ACOT11	150	159	144	198	191	129	151	93	110	0.452044	0.00518678	up	no	chr1:54542257-54639192,+
FAM151A	15	8	13	11	14	2	8	6	7	1.05397	0.0896841	up	no	chr1:54609181-54623556,-
TTC4	14	18	10	13	10	19	10	12	13	-0.0922699	0.901432	down	no	chr1:54715861-54742657,+
PARS2	348	378	302	329	354	405	434	343	389	-0.231655	0.0134402	down	no	chr1:54756898-54764523,-
TTC22	38	41	47	39	32	23	15	15	12	1.24544	9.42327e-05	up	yes	chr1:54779712-54801323,-
LEXM	7	5	4	9	7	15	12	5	9	-0.701807	0.316737	down	no	chr1:54806063-54842252,+
DHCR24	17972	18419	16705	17738	18495	17509	18235	11284	16057	0.155714	0.094565	up	no	chr1:54849627-54887195,-
DHCR24-DT	2	5	2	7	3	0	0	1	0	3.61164	NA	up	no	chr1:54887563-54888850,+
BSND	20	17	21	24	25	18	13	10	16	0.555564	0.212744	up	no	chr1:54998933-55017172,+
PCSK9	1329	1399	1274	1299	1500	2570	2700	1653	2482	-0.814794	6.45767e-22	down	no	chr1:55039548-55064852,+
USP24	4317	4263	4312	4195	4440	3926	4283	3447	3893	0.115662	0.00569954	up	no	chr1:55066359-55215364,-
AC119674.1	2	1	4	5	5	3	4	4	2	0.0303628	0.985016	up	no	chr1:56154545-56477687,-
AC119674.2	6	2	5	2	2	2	2	0	1	1.43319	NA	up	no	chr1:56173433-56524495,-
PLPP3	1565	1628	1553	1537	1651	1348	1519	1388	1379	0.136468	0.0223748	up	no	chr1:56494761-56645301,-
PRKAA2	528	526	564	553	540	529	687	567	603	-0.169893	0.068904	down	no	chr1:56645314-56715335,+
FYB2	33	23	44	29	32	23	23	25	34	0.261004	0.541863	up	no	chr1:56718789-56819696,-
DAB1	318	359	304	331	375	353	409	334	393	-0.175571	0.0883844	down	no	chr1:56994778-58546734,-
OMA1	294	319	267	280	304	210	240	206	262	0.317108	0.00385686	up	no	chr1:58415384-58546802,-
AL035411.3	9	15	4	9	8	4	12	8	10	0.0483294	0.961344	up	no	chr1:58546168-58563897,+
TACSTD2	28	37	54	41	41	49	39	42	38	-0.0981144	0.816789	down	no	chr1:58575433-58577252,-
AL669831.3	7	7	13	9	12	21	10	16	24	-0.926421	0.0699904	down	no	chr1:586071-827796,-
NPHP4	449	404	404	407	439	609	613	400	493	-0.35707	0.000479165	down	no	chr1:5862811-5992473,-
AL035411.1	72	76	83	64	89	45	69	50	63	0.404822	0.0730568	up	no	chr1:58630841-58631530,-
MYSM1	5167	5188	4980	4911	5304	5591	6012	4985	5544	-0.147653	1.50599e-05	down	no	chr1:58643440-58700077,-
JUN	655	794	682	723	676	844	847	698	833	-0.222697	0.0039906	down	no	chr1:58780791-58784047,-
[truncated: 21,532 more rows]
