# Supplementary material for: Altered chromatin topologies caused by balanced chromosomal translocation lead to central iris hypoplasia
Source: Nat Commun. 2024 Jun 13;15:5048. doi: 10.1038/s41467-024-49376-w (PMC11176186; doi:10.1038/s41467-024-49376-w)
Supplement: Supplementary file 8 — Source Data [file 41467_2024_49376_MOESM8_ESM.xlsx]

## Sheet: Fig 3e
Fig. 3e
Quantitative real-time PCR of APCDD1 in iPSCs
Sample Name	Power
Patient-1	7.69754
Patient-2	9.18159
Patient-3	6.71308
Patient-4	9.23403
Control-1	1.44846
Control-2	1.46589
Control-3	1
Control-4	2.13942

## Sheet: Fig 3f
Fig. 3f
Uncropped gels for Simple Western analysis of APCDD1 in iPSCs

## Sheet: Fig 3g
Fig. 3g
Statistic analysis for Simple Western analysis
Corr.Area	Corr. protein level
Patient-1	7537.8
Patient-2	9070.3
Patient-3	15863.3
Patient-4	11795.7
Control-1	7625.4
Control-2	6485.9
Control-3	5179.6
Control-4	6550

## Sheet: Fig 4b
Fig. 4b
Agarose gel of genotyping for enhancer knockout validation

## Sheet: Fig 4d
Fig. 4d
Quantitative real-time PCR of APCDD1 in iPSCs
Sample Name	Power
Patient-1	7.85993
Patient-2	7.16976
Patient-3	12.7175
Patient-4	13.2447
Control-1	1
Control-2	2.73076
Control-3	2.54882
Control-4	2.06419
En-KO-1	3.56795
En-KO-2	4.08662
En-KO-3	8.05629
En-KO-4	5.24763

## Sheet: Supplementary Fig.8
Supplementary Fig.8
FPKM of the 12 genes by RNA-seq
Gene name	Patient 1	Patient 2	Patient 3	Patient 4	Patient 5	Contol 1	Contol 2	Contol 3	Contol 4
TBC1D32	0.985	0.961	0.925	0.993	0.919	0.59	0.735	0.542	0.735
GJA1	317.145	308.481	318.945	307.122	306.772	520.257	529.224	564.129	577.941
HSF2	6.419	5.923	6.38	6.474	5.987	5.781	5.759	6.366	6.486
SERINC1	20.464	20.396	20.659	21.302	21.527	21.698	22.988	23.7	23.743
PKIB	10.977	10.911	10.939	11.719	12.058	9.625	10.647	10.253	9.762
FABP7	2.681	2.462	1.949	2.543	2.761	4.332	4.617	4.193	4.888
RAB31	7.847	7.932	8.071	8.718	8.37	8.318	8.61	8.33	8.953
TXNDC2	0	0.016	0.034	0.025	0.024	0.034	0.055	0.019	0.017
VAPA	10.054	10.538	10.518	9.663	10.45	9.278	10.176	10.315	10.111
APCDD1	1.08	1.196	1.27	1.257	1.065	0.379	0.499	0.387	0.51
NAPG	6.124	6.827	6.476	6.559	6.725	5.181	5.184	5.868	5.862
PIEZO2	1.441	1.431	1.549	1.606	1.515	0.905	1.096	1.094	0.98

## Sheet: Supplementary Fig.11
Supplementary Fig.11
Phenotypes of zebrafish larvae
Group	No. coloboma	No. normal	No. total	normal%	coloboma%
wild-type	11	144	155	92.9	7.1
nc mRNA 200pg	15	98	113	86.7	13.3
apcdd1l mRNA 200pg	72	101	173	58.4	41.6
LOC11043185 mRNA 200pg	188	153	341	44.9	55.1
